# Supplementary material for: UHRF1 downmodulation enhances antitumor effects of histone deacetylase inhibitors in retinoblastoma by augmenting oxidative stress‐mediated apoptosis
Source: Mol Oncol. 2019 Dec 13;14(2):329–46. doi: 10.1002/1878-0261.12607 (PMC6998393; doi:10.1002/1878-0261.12607)
Supplement: Supplementary file 2 — Table S2. List of differentially expressed genes in shUHRF1 Y79 cells. [file MOL2-14-329-s002.xlsx]

## Sheet: shUHRF1_vs_shCTL_829_Signific
Total differentially expressed genes
Gene	logFC	PValue	FDR	shCTL-2	shCTL-1	shUHRF1-1	shUHRF1-2	shCTL-2_FPKM	shCTL-1_FPKM	shUHRF1-1_FPKM	shUHRF1-2_FPKM
RALGAPA1P	8.77324	1.37683e-15	7.1968e-14	0	0	71.2	34.61	0	0	0.4	0.16
KCNJ6	8.2924	2.28697e-15	1.16353e-13	0	0	28	51	0	0	0.47	0.72
ANXA3	7.90827	2.3289e-13	9.40712e-12	0	0	25	35	0	0	0.66	0.78
DKK3	6.7386	2.11102e-49	9.17239e-47	1	3	191	264	0.02	0.04	3.08	3.62
RNF152	6.33759	4.20609e-26	5.56967e-24	0	2	77	105	0	0.04	1.82	2.08
IMPG1	6.21283	1.05721e-54	5.65366e-52	3	4	255	280	0.04	0.04	3.01	2.92
OPN1LW	6.00041	5.16166e-13	1.99355e-11	4.53	0	48.72	277.44	0.15	0	1.66	7.97
SOX9	5.54458	6.94118e-22	7.09634e-20	2	1	72	79	0.02	0.01	0.77	0.71
DBH	5.3733	4.70108e-55	2.61455e-52	12	14	380.53	725.8	0.17	0.18	5.81	9.32
DBH-AS1	5.35315	1.58792e-131	1.10392e-127	31	41	1145.47	1835.2	0.56	0.64	21.71	29.24
THPO	5.33692	5.02943e-19	3.86349e-17	2	1	53	79	0.04	0.02	1.08	1.43
POM121L9P	5.28915	9.74132e-22	9.67452e-20	0	6.63	158.66	101.53	0	0.04	1.27	0.68
RCVRN	5.05472	0	0	686	839.91	24585	25682	23.92	25.52	903.83	793.67
TRPC7	5.0396	3.86384e-13	1.50907e-11	2	0	32	42	0.03	0	0.52	0.51
TRPV6	4.96083	4.06394e-12	1.36157e-10	0	2	37	32	0	0.02	0.54	0.39
TNC	4.8209	1.47455e-57	8.54255e-55	9.99	18.78	384.47	430.18	0.05	0.08	1.86	1.75
TFF1	4.72711	1.03118e-57	6.23373e-55	15	21	490	458	1.33	1.62	45.79	35.98
PARD3B	4.66452	1.06841e-15	5.64834e-14	3	1	46	62	0.02	0	0.24	0.27
SLC6A18	4.62228	2.48647e-10	6.29725e-09	0	2	25	30	0	0.03	0.5	0.5
FAM107A	4.58664	8.68083e-44	2.94386e-41	13	40	686	559	0.16	0.39	8.38	5.96
ROBO4	4.56724	8.16078e-18	5.4709e-16	5	1	77	70	0.05	0.01	0.84	0.66
OPN1MW2	4.28643	1.04721e-10	2.78402e-09	10.47	7	56.28	309.56	0.33	0.19	1.89	8.73
GCOM1	4.28442	5.22792e-36	1.23202e-33	8.06	13.64	199.54	225.67	0.06	0.09	1.57	1.49
DLGAP1-AS5	4.27255	2.45009e-17	1.52081e-15	3.98	3	67	72	0.05	0.03	0.87	0.79
RGS9	4.07839	1.3079e-12	4.73569e-11	2.01	3	44	44	0.05	0.06	1.13	0.95
P2RX1	4.04181	4.02162e-20	3.49478e-18	5	10	138	108	0.07	0.12	2.03	1.34
MYH11	3.97832	6.51062e-40	1.92604e-37	19.01	23.59	344.13	323.35	0.11	0.12	2.08	1.65
FRAS1	3.96989	1.09695e-22	1.16428e-20	7	8	118	119	0.03	0.03	0.31	0.27
RBP4	3.95794	1.25297e-15	6.59896e-14	4	6	56	105	0.18	0.23	2.63	4.15
CTNNA2	3.88347	1.12677e-54	5.80243e-52	38	47	652	589	0.53	0.57	9.43	7.2
SSX4	3.82385	1.01685e-18	7.56059e-17	4.35	8.62	79.93	107.03	0.15	0.25	2.83	3.27
PADI2	3.81752	2.80421e-19	2.22798e-17	7	7	81	121	0.06	0.06	0.78	0.98
CAV3	3.7758	1.17741e-17	7.68577e-16	7	12	152	105	0.2	0.3	4.67	2.64
KIAA1755	3.69039	5.18803e-24	5.96152e-22	12	9.87	129.66	155.84	0.07	0.05	0.84	0.85
MYCL	3.66198	1.38312e-73	1.4793e-70	54	67	679	855	0.76	0.8	9.12	9.61
SLC5A11	3.65378	7.24993e-12	2.31731e-10	3	4	40	51	0.05	0.07	0.8	0.84
PLD4	3.60828	1.79087e-16	1.04185e-14	13	3	93	106	0.27	0.05	2.04	1.96
GNLY	3.60655	7.78411e-36	1.80384e-33	19	34	305	338	0.94	1.46	15.56	14.77
FRMD3	3.60436	4.72926e-31	8.65206e-29	21	30	329	284	0.26	0.28	2.6	2.41
AQP7P1	3.57751	3.95932e-10	9.60739e-09	4	2.07	39.06	35.66	0.05	0.02	0.52	0.4
PLXNA2	3.56788	5.13367e-34	1.06535e-31	21	24	240	296.19	0.07	0.07	0.87	0.9
PDE6C	3.56647	1.50194e-51	7.20101e-49	42	46	506	533	0.56	0.54	7.17	6.35
SYT17	3.49441	1.8819e-44	6.54147e-42	38	37	385	463	0.8	0.68	8.55	8.65
TEC	3.49344	2.18058e-10	5.54275e-09	3	7	70	42	0.03	0.07	0.81	0.41
ANKRD33	3.49128	6.03151e-64	4.65901e-61	60	64	611	789	1.29	1.21	13.67	15.02
KCNA4	3.48777	6.36927e-13	2.39347e-11	5	6	48	79	0.05	0.05	0.48	0.67
SNAI2	3.48078	1.25227e-08	2.39498e-07	2	3	29	29	0.04	0.05	0.58	0.49
PLAC1	3.46905	4.84147e-15	2.39558e-13	10	4	73	85	0.36	0.13	2.81	2.75
PPP1R27	3.43838	2.90614e-17	1.78792e-15	5	14	95	112	0.26	0.64	5.24	5.2
RSPO1	3.41236	9.62519e-38	2.43325e-35	34	32	311	396	0.46	0.4	4.5	4.86
RGS6	3.39448	1.96619e-20	1.73025e-18	11	14	132	131	0.1	0.11	1.02	1.07
BAALC	3.37944	7.78764e-10	1.81982e-08	4	3	36	39	0.06	0.04	0.53	0.48
PCP2	3.3622	8.40252e-28	1.28383e-25	18	31	251	249	1.59	1.84	18.51	15.33
CHST2	3.32483	6.62937e-21	6.10429e-19	11	18	124	169	0.11	0.15	1.26	1.44
IGFBP5	3.29925	1.62945e-08	3.0699e-07	3	3	30	31	0.02	0.02	0.2	0.17
LOC339298	3.25741	2.12689e-12	7.31987e-11	6.99	4.99	51.94	65	0.1	0.06	0.78	0.82
SUSD2	3.24804	6.85486e-126	2.38275e-122	620	848	6933	6824	7.77	9.26	91.57	75.77
LINC00643	3.24315	4.3772e-24	5.07171e-22	14.81	25.64	168	216.26	0.09	0.13	1.06	1.14
LOC100134391	3.23218	1.47608e-49	6.62046e-47	65	58	542	615	2.34	1.82	20.56	19.62
TRPV2	3.22177	1.65239e-17	1.04908e-15	38	16	190	329	0.54	0.2	2.85	4.15
GGT5	3.17249	2.60527e-23	2.85226e-21	20.84	36.38	271.91	236.52	0.33	0.53	4.71	3.39
SECTM1	3.17017	3.36368e-10	8.2485e-09	2	10	58	50	0.04	0.15	1.08	0.78
CD19	3.163	3.42327e-38	8.98059e-36	129	72	786	1042	2.66	1.29	17.07	19.02
GUCA1B	3.12043	1.93541e-62	1.41631e-59	88.74	97.7	701.96	925.6	1.57	1.5	13.08	14.5
KLF2	3.11019	2.78961e-29	4.78848e-27	29	35	242	313	0.71	0.75	6.26	6.81
SLC13A2	3.0988	3.49705e-41	1.08051e-38	61	66	442	656	0.98	0.97	7.83	9.74
CHST1	2.99947	7.91949e-41	2.39375e-38	102.74	69	624.21	760.12	1.04	0.61	6.64	6.8
BMPER	2.99533	3.91373e-10	9.51336e-09	5	7	46	51	0.04	0.05	0.38	0.36
SLC2A5	2.99045	1.78707e-07	2.81398e-06	1	9	47	32	0.02	0.13	0.81	0.48
RNF183	2.9789	1.75486e-12	6.13056e-11	11	7	65	79	0.37	0.21	2.32	2.37
GPR61	2.94715	1.23843e-07	2.02577e-06	5	3	33	30	0.07	0.04	0.49	0.38
DLL1	2.93835	3.54061e-10	8.667e-09	10	13	52	130	0.12	0.14	0.66	1.39
MYZAP	2.92543	5.68394e-11	1.57116e-09	13.12	10.46	107.01	70.33	0.23	0.15	1.96	1.08
CITED4	2.90938	1.61307e-11	4.88632e-10	7	15	61	107	0.22	0.41	2.03	3
KCNV2	2.88164	1.84555e-15	9.53924e-14	16	13	95	121	0.3	0.21	1.86	1.99
TNNC1	2.86895	1.92688e-17	1.20682e-15	17	19	115	150	1.03	1	7.36	8.07
GPR68	2.86609	2.22725e-09	4.79279e-08	8	5	40	57	0.11	0.06	0.59	0.71
SLC28A3	2.85818	2.93686e-18	2.05197e-16	26	37	162	302	0.23	0.28	1.47	2.31
LOC101928273	2.84037	1.90697e-16	1.10019e-14	50	25	208	343	1.57	0.68	6.88	9.53
ACTL8	2.81903	1.11579e-14	5.36816e-13	13	16	99	106	0.28	0.3	2.26	2.04
MDGA1	2.77058	3.96978e-68	3.24682e-65	294	401	2462	2201	1.3	1.55	11.51	8.65
SARDH	2.75675	3.60408e-75	5.01112e-72	234	247	1337	1939	2.9	2.67	17.46	21.29
S1PR3	2.74956	1.09183e-33	2.20011e-31	110.46	104.17	539.44	928.34	1	0.82	5.15	7.45
GFRA2	2.74603	4.60297e-18	3.13724e-16	19	35	154	209	0.23	0.37	1.94	2.23
DMGDH	2.73614	1.57062e-09	3.46634e-08	13	6	49	81	0.16	0.07	0.76	0.98
NR2E3	2.73357	2.51553e-48	1.05988e-45	250	170	1314	1496	4.98	2.97	27.71	26.52
UNC5D	2.72349	3.65337e-09	7.69643e-08	7	13	45	90	0.04	0.06	0.26	0.43
MYO5B	2.70771	1.86176e-128	8.62865e-125	598	563	3362	4254.71	2.48	2.03	14.69	15.63
C8orf46	2.70655	5.65493e-09	1.14449e-07	5	15	72	57	0.06	0.15	0.87	0.58
PDE6H	2.68481	1.26374e-72	1.1714e-69	504	493	2476	4026	28.35	24.16	146.84	200.71
GSN	2.68448	1.73621e-46	6.70561e-44	112	108.63	663.1	754.68	1.74	1.42	10.8	10.34
HTR1A	2.68261	1.74372e-07	2.75822e-06	1	14	46	50	0.02	0.22	0.87	0.79
ENTPD8	2.67853	6.28674e-11	1.72069e-09	7	18	81	78	0.13	0.28	1.55	1.27
LMCD1-AS1	2.67477	1.1065e-13	4.63398e-12	20.06	17.13	92.48	149.09	0.38	0.28	1.82	2.47
PARVA	2.66054	5.37607e-14	2.36547e-12	19.97	25.87	106.52	187.81	0.09	0.1	0.51	0.75
MYT1L	2.65754	5.16766e-10	1.23681e-08	10	11	51	84	0.06	0.05	0.3	0.41
AQP1	2.65609	7.97014e-27	1.10817e-24	72	55	354	453	1.05	0.68	5.33	5.72
NEDD9	2.64077	1.03937e-17	6.88163e-16	36	63	226	397	0.44	0.49	2.18	3.13
ESPN	2.61541	1.18915e-37	2.95249e-35	162	121	724.96	1031.93	1.83	1.19	8.62	10.31
CPAMD8	2.59567	9.72577e-07	1.318e-05	9	5	26	62	0.06	0.03	0.18	0.36
LEFTY2	2.5884	1.01399e-72	1.00704e-69	201.38	241.9	1175	1492	3.87	3.97	22.75	24.28
DSCAM	2.57126	2.65297e-06	3.26722e-05	10	8	26	86	0.06	0.04	0.16	0.42
PRPH2	2.56531	2.68964e-86	4.15519e-83	283	309	1540	1971	3.73	3.55	21.41	23.03
UNC13D	2.56041	6.24442e-38	1.60782e-35	138	112	629	860	1.25	0.88	6	6.89
GUCA1C	2.54791	8.10385e-10	1.89054e-08	9	17	58	96	0.4	0.66	2.74	3.81
CCL26	2.53357	4.95166e-07	7.06857e-06	5	8	28	49	0.38	0.53	2.26	3.32
SNHG18	2.52685	1.07111e-08	2.07131e-07	14	6	54	63	0.38	0.14	1.55	1.52
ERG	2.51225	7.52503e-07	1.04004e-05	6	6	37	32	0.16	0.14	0.74	0.56
CHRD	2.50497	7.07234e-15	3.46246e-13	32	34	137	244	0.36	0.33	1.63	2.44
MYH14	2.47691	1.40075e-23	1.55808e-21	56	70	292	413	0.33	0.35	1.79	2.12
ACKR1	2.45856	1.34859e-06	1.77397e-05	7	16	80	43	0.14	0.28	1.74	0.79
ITGA8	2.45618	5.68045e-21	5.33655e-19	66.8	56.39	275.24	409.32	0.38	0.28	1.65	2.06
OLAH	2.45393	6.01505e-110	1.67267e-106	523.46	527.8	2723.17	3022.84	12.54	11.06	68.79	64.33
MESP2	2.44988	1.54012e-07	2.46703e-06	9	8	51	42	0.23	0.18	1.35	0.94
TNNI1	2.4358	1.789e-06	2.29256e-05	21.24	29.2	191.18	69.76	0.14	0.16	1.3	0.4
KLHL31	2.42992	7.77216e-09	1.535e-07	9	19	82	67	0.06	0.11	0.6	0.41
TRPM1	2.42992	5.83481e-07	8.21958e-06	16.91	21.4	49.43	164.94	0.11	0.12	0.34	1.28
PSCA	2.4126	2.43259e-06	3.02259e-05	8	4	31	34	0.28	0.14	1.32	1.19
PDZRN3-AS1	2.38791	6.0062e-10	1.42266e-08	19	14	67	109	0.26	0.17	0.98	1.34
SSC4D	2.37977	1.5199e-14	7.16361e-13	64	44	209	366	0.91	0.55	3.14	4.62
ITGA9	2.37269	6.6992e-13	2.51067e-11	37	30	128	226	0.37	0.26	1.35	2.01
POM121L8P	2.36892	1.45373e-09	3.24442e-08	16.03	19.37	103.29	77.3	0.08	0.09	0.56	0.35
SEZ6L	2.36442	8.21138e-16	4.39119e-14	35	48	224	198	0.22	0.26	1.45	1.06
TSC22D3	2.36004	3.31261e-05	0.000305834	25	7	43	131	0.55	0.13	0.94	2.52
TMEM51-AS1	2.34548	1.88933e-10	4.82006e-09	13.95	22.34	75.12	110.74	0.08	0.11	0.45	0.56
VTN	2.33783	2.26811e-28	3.66696e-26	83	100	408	518	2	2.1	10.37	11.07
CHRNA9	2.33704	2.98667e-28	4.77318e-26	140	228	964	859	2.47	3.5	17.92	13.42
LRRC55	2.32781	1.41441e-21	1.36569e-19	72	79	389	362	0.53	0.5	3.01	2.35
CACNA1E	2.32176	3.39008e-07	5.05747e-06	8	9	38	48	0.02	0.02	0.1	0.11
BAG3	2.30994	3.85287e-11	1.09775e-09	15	30	98	125	0.23	0.41	1.61	1.73
CADM3	2.30734	1.94511e-21	1.83978e-19	330.26	611	2616.9	1887.7	3.69	5.94	30.79	18.63
LINC00469	2.28683	3.8504e-07	5.65322e-06	20	7	68	65	0.52	0.16	1.88	1.51
RBPMS2	2.27194	3.97471e-06	4.6755e-05	9	5	29	40	0.18	0.09	0.62	0.72
MAP7	2.26693	6.85411e-08	1.16932e-06	11	12	55	56	0.1	0.1	0.54	0.45
ZNF185	2.26439	3.96801e-10	9.6117e-09	54	97	444	254	0.62	0.93	4.65	2.19
ELSPBP1	2.26278	1.81941e-14	8.51753e-13	51	34	194	216	1.98	1.15	7.95	7.44
PHYHIP	2.26259	7.45386e-16	4.03262e-14	46	49	236	216	0.57	0.51	3.07	2.36
2017-09-04	2.25497	3.65647e-101	7.26279e-98	1284.95	1448.96	5663.4	7415.49	30.7	30.16	142.65	157.28
SBK2	2.24302	3.3314e-06	3.99308e-05	4	14	42	43	0.16	0.47	1.72	1.48
ACOX2	2.23945	9.52595e-14	4.05042e-12	44	31	160	197	0.76	0.47	2.93	3.03
RYR2	2.21937	4.638e-08	8.09119e-07	78	29	188	328	0.19	0.06	0.48	0.7
KIAA1211L	2.21245	3.00537e-09	6.36992e-08	43	19	130	162	0.44	0.17	1.41	1.48
PABPN1L	2.20898	3.19275e-10	7.89893e-09	16	34	99	132	0.5	0.94	3.37	3.72
LOC729950	2.205	1.22238e-12	4.4609e-11	28	55	187	191	0.48	0.83	3.41	2.93
C6orf132	2.20064	1.47056e-12	5.22932e-11	39.87	28.34	146.52	168.8	0.23	0.14	0.91	0.88
EPDR1	2.18972	4.65966e-07	6.70682e-06	19	8	50	76	0.33	0.12	0.9	1.09
GUCA1A	2.18042	3.11304e-38	8.32379e-36	260	264	939	1463	5.5	4.87	20.95	27.44
KCNS2	2.17308	0.000548756	0.00353222	21	6	26	104	0.26	0.07	0.35	1.16
S100A16	2.15222	6.2011e-21	5.74801e-19	140	104	454	645	5.39	3.49	18.44	22.03
CLDN5	2.14692	3.76918e-28	5.88838e-26	118	129	514	577	2.8	2.65	12.75	12
YWHAEP7	2.14671	9.42312e-06	0.000100244	6.01	9.02	30.45	36.78	0.1	0.13	0.52	0.53
ADGRL3	2.14544	9.19151e-34	1.87939e-31	144	159	615	724	0.93	0.9	4.19	4.15
TXNIP	2.14438	1.81574e-69	1.57787e-66	429	574	2087	2314	5.8	6.77	29.77	27.75
FSTL1	2.14116	1.32272e-06	1.74534e-05	17	11	42	85	0.18	0.1	0.46	0.78
ICA1	2.13507	2.08987e-05	0.000203913	4	11	33	33	0.07	0.17	0.6	0.5
C2orf71	2.13232	1.36053e-73	1.4793e-70	2959	2723	10970	14095	16.6	13.31	64.9	70.1
GLP2R	2.12916	1.74775e-05	0.00017395	7	14	28	66	0.06	0.11	0.26	0.51
S100A1	2.12295	1.36127e-11	4.17818e-10	25	35	127	133	1.8	2.2	9.65	8.49
BCRP3	2.11896	4.32385e-18	2.96152e-16	104.59	101.82	483.54	402.03	2.98	2.53	14.55	10.17
SIAH2	2.11604	3.39304e-05	0.000312223	7	6	28	29	0.11	0.08	0.45	0.39
ASCL5	2.11219	1.45883e-05	0.000147616	9	6	28	38	0.26	0.15	0.85	0.96
LINC00592	2.112	2.92806e-11	8.53496e-10	31	27	121	130	1.21	0.92	4.99	4.51
CTB-178M22.2	2.10974	2.20115e-05	0.00021387	6	8	29	32	0.5	0.58	2.56	2.37
PRKCE	2.10652	1.40017e-06	1.83661e-05	12	17	73	50	0.09	0.11	0.55	0.32
GPR37L1	2.10482	6.63605e-14	2.86546e-12	34.61	53.37	169.27	208.36	0.56	0.76	2.91	3.01
MYL4	2.09656	5.15956e-11	1.43765e-09	26	34	128	127	1.19	1.4	6.21	5.3
ZAP70	2.06844	1.64499e-08	3.09499e-07	19	51	141	148	0.39	0.86	2.9	2.66
ECHDC2	2.06146	2.0777e-11	6.17274e-10	39	30	130	160	1.01	0.71	3.66	3.75
NEURL1	2.05675	4.11956e-22	4.2745e-20	121	139	430	661	1.11	1.11	4.17	5.39
CHRNA1	2.04802	6.49318e-07	9.07349e-06	23	56	193	122	0.47	0.99	4.12	2.12
DPP4	2.04384	4.40167e-27	6.30937e-25	146	188	565	818	1.49	1.67	6.07	7.39
C7orf33	2.043	7.61168e-19	5.75178e-17	78	84	303	365	2.35	2.2	9.61	9.73
CGNL1	2.03619	3.66026e-46	1.37547e-43	255.37	307.25	1052.48	1249.24	1.4	1.46	6.07	6.06
TDRD7	2.03356	8.18432e-18	5.4709e-16	127	119	545	450	1.34	1.1	6.1	4.24
LINC00870	2.03075	0.000196072	0.00146569	21	5	35	76	0.31	0.06	0.55	1
SEMA6B	2.02334	5.12913e-11	1.43204e-09	125	74	296	536	1.26	0.65	3.15	4.79
ADAMTS14	2.01403	7.46788e-12	2.37062e-10	57	42	205	194	0.43	0.28	1.63	1.3
RS1	2.01216	3.35264e-09	7.08436e-08	29	36	95	171	0.38	0.41	1.32	2
RP1	2.0038	1.27119e-21	1.24469e-19	236	261	1117	837	1.31	1.27	6.56	4.13
MEGF11	2.00011	9.23195e-06	9.8512e-05	15	12	35	76	0.1	0.07	0.25	0.45
SNPH	1.99734	3.01504e-11	8.75181e-10	31	57	161	188	0.25	0.39	1.35	1.32
AKAP2	1.99387	5.16819e-10	1.23681e-08	32	38	107	175	0.18	0.19	0.64	0.88
FAM138F	1.99079	0.00023744	0.00171913	17.21	3.95	29.19	58.26	0.63	0.12	1.12	1.88
FAM138A	1.99079	0.000237517	0.00171913	17.21	3.95	29.19	58.26	0.63	0.12	1.12	1.88
PPP1R14A	1.97764	4.10088e-08	7.18119e-07	44	22	115	149	2.37	1.06	6.54	7.12
PNMT	1.97491	1.27883e-07	2.08206e-06	14	34	82	106	0.61	1.28	3.73	4.06
VIPR1	1.96596	5.60385e-09	1.1358e-07	26	23	83	110	0.39	0.3	1.32	1.41
F10	1.96544	3.59265e-08	6.31507e-07	28	18	84	97	0.74	0.41	2.34	2.27
PTPRZ1	1.95948	4.65576e-06	5.3499e-05	19	14	75	52.21	0.09	0.07	0.45	0.27
BRINP1	1.9507	1.86381e-10	4.77246e-09	214	564	1610	1289	2.67	6.13	21.18	14.25
SBK3	1.94159	2.90012e-05	0.000272908	10	8	31	39	0.32	0.22	1.05	1.11
BDKRB2	1.93112	3.32403e-06	3.99023e-05	35	15	73	123	0.33	0.12	0.73	1.03
MSX2P1	1.91486	2.8091e-05	0.000264978	15.61	13.3	66.87	40.65	0.29	0.22	1.31	0.67
MVP	1.90961	8.74167e-52	4.34086e-49	542.04	520.85	1685.15	2338.56	7.47	6.42	24.95	29.33
GPT	1.89114	5.8429e-05	0.000507748	7	13	29	46.05	0.15	0.24	0.65	0.87
SLA	1.88888	1.64625e-11	4.95864e-10	58	72	180	307	0.7	0.75	2.51	3.18
SAG	1.87866	9.01032e-14	3.85475e-12	100	78	325	329	2.31	1.57	7.91	6.73
TIMP3	1.87657	6.39187e-10	1.50887e-08	377	198	729	1461	2.72	1.25	5.55	9.35
ALK	1.87069	7.94715e-15	3.87709e-13	250	152	619	878	1.58	0.84	4.12	4.92
RASD1	1.86334	8.11279e-16	4.35522e-14	82	104	327	345	1.9	2.1	7.98	7.07
FAM151A	1.86092	1.95854e-06	2.49601e-05	15.14	18.65	50.03	73.86	0.31	0.33	1.07	1.33
OPRK1	1.85544	1.8176e-05	0.000180257	29.78	16.4	53.82	118.99	0.23	0.11	0.45	0.84
ACVRL1	1.84405	4.64459e-07	6.69205e-06	19.99	21.33	59.84	90.08	0.19	0.18	0.61	0.77
CCDC33	1.83262	1.92962e-06	2.46594e-05	19	16	53	73	0.31	0.23	0.93	1.03
RP1L1	1.83003	1.09525e-58	6.92197e-56	1493	1966	5407	6860	7.39	8.48	28.23	30.11
HTATIP2	1.82674	1.23748e-12	4.50418e-11	79	71	217	321	2.67	1.89	7.14	9.03
SNAP91	1.82588	0.000113975	0.000913378	18	8	32	63	0.16	0.07	0.32	0.53
CCDC169-SOHLH2	1.82337	0.00090658	0.00544496	3.18	19.52	46.47	31.63	0.05	0.26	0.74	0.42
TDRG1	1.82285	1.39404e-20	1.25021e-18	168	261	750	746	6.37	8.62	29.97	25.06
RAB31	1.8221	5.47247e-06	6.15906e-05	36	27	68	162	0.36	0.23	0.71	1.43
CA4	1.8217	1.56245e-10	4.03048e-09	41	48	134	182	1.46	1.49	5.02	5.73
TLR5	1.81817	0.00015229	0.00117309	7.15	11.05	25.01	40.04	0.07	0.09	0.25	0.33
ST8SIA5	1.80609	4.24986e-11	1.20102e-09	45	64	160	222	0.69	0.85	2.57	3
GNAT2	1.80408	3.62763e-32	7.00536e-30	297	412	1047	1429	8.86	10.71	32.93	37.79
ATP1B1	1.80102	5.35428e-42	1.7313e-39	1327.45	1550.59	3925.52	6196.07	24.23	24.66	75.55	100.24
ARHGAP26	1.79898	9.22911e-22	9.29866e-20	273.26	274.94	1023.75	858.58	1.21	1.06	4.79	3.38
MYH7B	1.79687	0.000137986	0.0010778	10	9	27	40	0.06	0.05	0.17	0.21
PDE2A	1.78719	4.82664e-14	2.13725e-12	135	113	337	532	1.3	0.94	3.37	4.5
CDH11	1.78703	0.000115559	0.000922346	10	19	60	38	0.11	0.18	0.69	0.37
GALNT4	1.78651	0.000129568	0.00102243	28.9	19.66	43.81	130.78	0.21	0.13	0.34	0.85
ATP2A3	1.78417	2.52434e-13	1.01441e-11	203	130	478	689	1.7	0.95	4.23	5.13
AQP3	1.78345	5.94309e-19	4.51545e-17	217	256	882	718	4.68	4.81	20.04	13.71
LRIT2	1.78142	2.0448e-05	0.000200095	26	13	53	84	0.33	0.14	0.71	0.94
CA7	1.77921	0.000192079	0.00144084	44	165	439	239	1.15	3.71	12.04	5.47
APOL2	1.7779	1.25577e-08	2.39839e-07	36.99	30.93	108.53	125.21	0.58	0.42	1.8	1.75
LINC00934	1.77648	2.70975e-07	4.09971e-06	24.32	25.38	84.07	85.85	0.43	0.39	1.55	1.33
GNAT1	1.77403	3.36707e-17	2.04436e-15	112	123.84	387	416	1.4	1.27	5.17	4.5
CSF2RA	1.77286	2.39638e-07	3.65744e-06	80.97	40.44	216.37	200.15	1.82	0.81	5.31	4.14
ENG	1.7718	2.67045e-11	7.84987e-10	50	60	160	217	0.7	0.74	2.34	2.67
AMHR2	1.77176	0.000100064	0.000814575	10	10	30	39	0.24	0.19	0.68	0.75
USP18	1.77071	4.80166e-25	5.80541e-23	196	210	667	712	3.88	3.62	13.9	12.48
RHOB	1.76933	3.884e-59	2.57158e-56	2763	2840	8186	11020	46.68	41.8	145.81	165
ARID5A	1.76116	1.8291e-14	8.53415e-13	87	127	340	380	1.58	2.01	6.53	6.13
LOXL1-AS1	1.75963	4.3766e-39	1.23611e-36	517.57	727.48	2056.67	2108.16	9.27	11.27	38.82	33.37
2017-03-04	1.75134	2.15411e-14	9.88475e-13	95	112	348.01	342.87	0.85	0.87	3.27	2.71
SMPDL3B	1.75043	2.61494e-10	6.58662e-09	53	51	175	173.44	1.13	0.97	3.93	3.26
ROM1	1.7484	1.2916e-17	8.35273e-16	167	143	503	538	3.59	2.67	11.38	10.24
STK32B	1.74222	1.85309e-08	3.4538e-07	42	33	110	143	0.52	0.36	1.43	1.57
TNR	1.74042	3.40745e-15	1.70422e-13	101	138	389	402	0.77	0.92	3.13	2.72
GFPT2	1.73695	2.10223e-08	3.86121e-07	58	39	135	193	0.77	0.45	1.89	2.27
HRH1	1.73275	0.000167551	0.00127861	12.75	8.28	30.38	40.48	0.12	0.07	0.3	0.33
CACNA1S	1.73082	6.3767e-27	9.04711e-25	223	235	693	827	1.43	1.31	4.69	4.7
INSM2	1.72765	6.79748e-16	3.72095e-14	267	507	1290	1217	3.54	5.85	18.02	14.29
GPR146	1.71786	3.06329e-06	3.71657e-05	45	26	89	150	0.97	0.49	2.01	2.78
LRIT1	1.71579	2.07935e-06	2.61877e-05	20	23	69	72	0.35	0.35	1.27	1.11
GMNC	1.71467	0.000176699	0.00133741	10	13	42	33	0.11	0.12	0.49	0.32
FKBP1B	1.70931	5.73312e-05	0.000499144	25	16	44	94	1.04	0.61	1.96	3.58
FGF17	1.70619	1.14514e-08	2.20221e-07	34	43	115	136	1	1.13	3.59	3.6
SGK1	1.70043	1.05074e-13	4.4271e-12	321	223	671	1138	5.35	3.24	11.76	16.72
LACTBL1	1.69289	5.82325e-08	1.00082e-06	35	38	96	142	0.82	0.77	2.36	2.93
UROC1	1.69253	7.93832e-07	1.09173e-05	37	41	143	105	0.45	0.44	1.84	1.14
DOC2B	1.68703	3.10566e-11	8.97735e-10	87	72	223	293	3.33	2.4	9.01	9.95
CYB561	1.68158	0.000214033	0.00157539	10.59	10.57	28.69	39.96	0.14	0.12	0.4	0.47
EVPLL	1.68051	0.000346225	0.00238313	7.35	13.66	34.31	32.86	0.15	0.24	0.73	0.59
FGF18	1.67753	0.0001501	0.00115815	12	11	35	39	0.24	0.19	0.75	0.7
MAPK4	1.67733	3.99249e-10	9.63743e-09	101	90	333	271	0.9	0.8	3.25	2.28
IFI6	1.67468	1.27614e-06	1.68985e-05	41	26	90	127	2.01	1.13	4.72	5.57
PYGL	1.65381	2.36059e-07	3.61471e-06	63	45	127	220	0.89	0.56	1.88	2.74
EPAS1	1.65217	3.87618e-29	6.49331e-27	1362	1908	5302	4787	10.45	12.76	42.89	32.55
PHLDB2	1.65017	1.41834e-28	2.3477e-26	340	494	1164	1441	2.28	2.88	8.22	8.55
TMEM37	1.6495	2.02788e-08	3.74444e-07	101	61	249	262	2.42	1.27	6.29	5.57
ZNF20	1.64383	5.41906e-05	0.000476274	25.37	31.64	52.82	129.71	0.33	0.36	0.73	1.5
SOCS1	1.63671	0.000619848	0.00392815	6	17	36	35	0.2	0.5	1.28	1.04
ELK3	1.63576	1.33458e-14	6.39864e-13	149	127	404	455	1.41	1.05	4.02	3.81
CABP5	1.63074	1.96732e-19	1.58113e-17	290.53	229.54	719.09	903.36	6.41	4.41	16.73	17.67
CD52	1.62963	2.12338e-07	3.28403e-06	46	34	121	127	3.96	2.55	10.98	9.69
UNC5B	1.62279	6.12699e-12	1.98115e-10	354	261.09	671	1273.99	2.04	1.31	4.06	6.49
PPM1J	1.62241	3.28382e-05	0.000304185	21	16	58	56	0.5	0.33	1.44	1.17
FBXO32	1.62218	3.31695e-05	0.000306031	20	21	70	55	0.12	0.11	0.43	0.28
TBXAS1	1.6211	5.9991e-05	0.000518728	15	22	43	72	0.26	0.32	0.78	1.08
NXNL1	1.61961	8.34899e-20	7.04139e-18	202.06	216.59	539.27	754.55	9.24	8.63	25.99	30.57
C10orf95	1.61694	2.30588e-07	3.54082e-06	81.51	72.68	157.08	327.64	2.25	1.75	4.58	8.03
SGSM1	1.61443	1.33528e-06	1.75979e-05	53.3	32.85	110.28	157.71	0.36	0.2	0.77	0.93
MIR7-3HG	1.61195	3.29558e-11	9.4478e-10	95	105	242	375	5.19	5	13.93	18.15
NXPH3	1.61038	8.51625e-06	9.16485e-05	51	32	141	111	0.36	0.2	1.06	0.7
TMCC3	1.61012	6.95797e-06	7.62962e-05	42.69	35.87	81.52	163.97	0.29	0.21	0.58	0.98
ESYT3	1.60319	2.27914e-07	3.50544e-06	45	56	168	134	0.4	0.44	1.58	1.06
ATP8A2	1.6027	1.39438e-07	2.25174e-06	50	38	128	140	0.4	0.26	1.07	0.98
LINC00883	1.60092	1.93035e-16	1.10908e-14	243.02	310	899.05	748.05	3.1	3.3	11.73	8.27
FAM135B	1.59992	3.55022e-19	2.77316e-17	603	1089	2454	2587	3.42	5.39	14.69	13.02
PGA5	1.59525	0.00010092	0.000820104	22	18.14	70.26	49.78	0.63	0.46	2.13	1.27
MYO1D	1.59313	5.4064e-12	1.77289e-10	140	112	325	443	1.1	0.79	2.52	2.82
LOC100289230	1.59181	0.000139099	0.00108288	14	16	48	42	0.3	0.3	1.09	0.8
PCDH8	1.59091	0.000112677	0.000905585	14	16	39	52	0.14	0.14	0.42	0.49
CRHR2	1.59079	5.61737e-06	6.29871e-05	31	35	111	85	0.41	0.41	1.51	0.99
PRCD	1.58801	0.000841259	0.00510465	9.77	21	27	67.26	0.19	0.37	0.57	1.2
LINC01226	1.58342	1.12564e-08	2.16771e-07	54.82	49.92	140.09	175.22	0.8	0.63	2.15	2.26
HKDC1	1.5731	0.00132135	0.00743807	32	11	43	90	0.35	0.1	0.49	0.86
SHF	1.56652	2.47684e-32	4.85043e-30	465	517	1435	1451	10.28	9.28	33.42	28.11
BST2	1.55982	9.08056e-07	1.23659e-05	35	35	86	122	1.42	1.23	3.67	4.38
ALDOC	1.55671	1.2979e-19	1.05539e-17	456.01	643.02	1712.97	1455	11.18	13.73	44.26	31.6
LINC01088	1.54798	0.000978257	0.00580772	11	9	27	32	0.45	0.32	1.16	1.16
PYY2	1.54704	3.04796e-06	3.70769e-05	30	30	86	89	1.15	1.01	3.49	3.03
GRM4	1.54676	2.54773e-47	1.0121e-44	687.54	724.13	1910.57	2207.41	3.68	3.38	10.75	10.45
PRH1	1.54673	2.63484e-05	0.00025058	21.93	38.21	96.43	75.99	0.86	1.3	3.8	2.64
MAP1LC3A	1.54573	9.91425e-10	2.27472e-08	84	99	209	330	3.69	3.79	9.74	12.89
JAG1	1.54344	1.11894e-09	2.54628e-08	98	78	245	269	0.65	0.45	1.71	1.58
STBD1	1.54024	1.83241e-09	4.01225e-08	90.36	72.69	214.72	262.16	1.22	0.86	3.06	3.14
DDIT4L	1.53958	0.000177431	0.00134222	82	229	557	301	1.25	3.03	8.92	4.05
HEG1	1.53874	1.53751e-37	3.75044e-35	2651	3678	8275	10003	11.43	13.82	37.61	38.22
CHST11	1.5385	0.000354569	0.00243333	19.01	15	34	67	0.13	0.09	0.25	0.41
VN1R1	1.53805	0.000264623	0.00188489	15	13	36	46	0.39	0.29	0.98	1.06
GPR132	1.53666	3.94436e-05	0.000356815	40.49	31.84	122.98	84.02	0.47	0.32	1.5	0.78
PKP2	1.53609	9.64917e-10	2.22123e-08	75.99	112.65	227.58	319.92	0.68	0.88	2.19	2.55
FLRT2	1.53456	3.7975e-13	1.48734e-11	154	260	523	669	0.85	1.25	3.04	3.27
C9orf163	1.52823	0.000145924	0.00113095	17.38	15.34	46.09	48.5	0.27	0.21	0.76	0.67
ZBTB7C	1.52722	5.7231e-14	2.50233e-12	133	144	377	419	1.27	1.2	3.79	3.54
C4orf32	1.52454	2.87353e-11	8.41128e-10	152	272	609	588	2.23	3.48	9.42	7.64
RHBDF1	1.52267	0.000548035	0.00353099	57	20	89	139	0.76	0.23	1.25	1.64
KCTD17	1.52123	0.000400127	0.00270855	17	11	38	43	0.39	0.22	0.96	0.92
PLXNA4	1.52032	4.43997e-06	5.1441e-05	98.2	183	482	294.17	0.34	0.5	1.62	0.84
KLF14	1.5188	0.000247522	0.00178411	13	17	41	45	0.36	0.41	1.19	1.1
MN1	1.51778	4.73344e-07	6.80597e-06	130.89	78.13	236.02	376.15	0.68	0.36	1.3	1.74
THRSP	1.51553	7.52339e-10	1.76103e-08	77	87	198	273	2.67	2.63	7.25	8.4
AK5	1.51426	0.000109739	0.000885044	16	25	61	55	0.19	0.26	0.76	0.58
MUC20	1.51145	0.00283204	0.0141338	20	6	38	37	0.36	0.08	0.62	0.51
DAPK2	1.5084	1.43173e-05	0.000145411	30.86	23.29	73.52	81.1	0.47	0.31	1.18	1.09
TGFBI	1.50402	1.19531e-05	0.000124119	24	32	78	80	0.34	0.4	1.17	1.01
LOC105372795	1.50299	0.000564152	0.00361974	16	11	37	40	0.64	0.39	1.57	1.42
SH3RF3	1.50262	4.71248e-08	8.20055e-07	134.12	96.73	248.63	419.25	0.95	0.59	1.85	2.62
ARL15	1.5001	5.23114e-12	1.73176e-10	121	118	315	361	1.95	1.66	5.35	5.15
KCNF1	1.4998	1.29799e-19	1.05539e-17	1069	1761	3998	3851	18.74	26.89	73.88	59.82
TAGLN2	1.49265	2.3069e-35	5.17342e-33	540	656	1604	1739	15.65	16.44	48.64	44.33
SCN1B	1.48991	1.3656e-10	3.54904e-09	120	211	437	481	3.44	5.19	13.04	12.01
HP09025	1.48908	9.92078e-48	4.05702e-45	2167.23	2556.03	6242.89	6940.4	20.54	21.1	62.38	58.29
TMEM101	1.4869	2.48398e-08	4.53244e-07	52	62	148.61	170.17	1.23	1.32	3.78	3.65
GRK1	1.4867	3.36371e-10	8.2485e-09	102	122	252	380	1.95	2.04	5.09	6.45
MGC12916	1.48558	6.11346e-20	5.247e-18	271	391	861	978	5.44	6.83	18.21	17.39
B3GALT4	1.48303	1.93299e-07	3.02321e-06	47	58	148	143	1.13	1.21	3.74	3.04
NOTCH2	1.48211	0.000457637	0.00303722	11.47	16.77	36	43.05	0.04	0.05	0.13	0.13
FAM138E	1.47861	0.000413731	0.00278247	48.58	19.89	102.18	89.63	1.76	0.63	3.91	2.89
RHOV	1.47158	1.06929e-07	1.76154e-06	57	61	132	198	1.35	1.26	3.3	4.16
NOX5	1.47053	0.000736641	0.00454674	19.47	11.12	44.08	40.97	0.26	0.13	0.63	0.49
LYPD2	1.4629	1.57514e-17	1.00462e-15	342	433	1120	982	27.69	30.54	95.59	70.46
SYPL2	1.45575	3.27401e-06	3.93787e-05	46	38	95	138	0.48	0.35	1.05	1.29
ALPL	1.45207	2.4433e-05	0.000234469	30	62	129	118	0.52	0.94	2.36	1.81
SAMD4A	1.44877	3.45422e-16	1.95234e-14	200	245	591	614	1.17	1.28	3.64	3.23
BHLHE40	1.44498	6.88035e-17	4.07082e-15	227	227	540	701	2.99	2.6	7.49	8.17
ACOT11	1.44486	6.06087e-25	7.20259e-23	537.86	578.35	1222.97	1842.14	6.78	6.32	16.29	20.55
NCMAP	1.44246	1.8453e-14	8.58097e-13	232.74	220.64	501.15	743.79	2.32	1.92	5.26	6.57
CIRBP-AS1	1.44019	6.6382e-07	9.26682e-06	49	49	131	134	1.47	1.28	4.15	3.57
LOC100379224	1.43365	2.23315e-05	0.000216676	29.73	31.47	84.54	79.86	0.35	0.32	1.06	0.84
GALNTL6	1.43065	0.00268199	0.0134915	15	7	28	32	0.21	0.09	0.41	0.4
LDB3	1.42627	2.53496e-06	3.13604e-05	65.24	126.72	271.02	232.81	0.58	1.01	2.42	1.71
NR3C2	1.42588	1.23556e-05	0.000127727	51	37	122	114	0.34	0.22	0.86	0.68
LDLRAP1	1.41925	4.46072e-06	5.15132e-05	79	51	140	214	1.07	0.6	2.01	2.58
LOC100270746	1.41832	0.000574927	0.00368207	13	22	38	56	0.57	0.84	1.76	2.18
EIF3CL	1.41754	0.00454381	0.021017	982.15	391.41	2712.28	848.89	12.84	4.46	37.38	9.83
TMPRSS9	1.41518	0.00149425	0.00824776	11.07	15.06	37.2	32.1	0.14	0.16	0.49	0.36
GATA6	1.41387	1.27094e-05	0.000130898	33	66	116	146	0.35	0.61	1.29	1.36
MSRB3	1.41363	1.38621e-11	4.24535e-10	248.11	184.49	498.22	667.3	2.29	1.48	4.84	5.48
KLF11	1.41153	2.8434e-07	4.28327e-06	85	63	188	207	0.87	0.56	2.03	1.88
P2RX6	1.41021	0.000360265	0.00246911	17.5	18.53	39	57.65	0.26	0.24	0.61	0.77
PIR	1.40992	0.00161883	0.0088302	58	25.21	71.18	159	1.54	0.58	1.99	3.73
LINC01260	1.40815	1.50564e-06	1.96383e-05	48	45	109	139	1.7	1.39	4.07	4.37
IRF5	1.40708	0.00143058	0.00795321	11	15	33	36	0.16	0.18	0.5	0.44
LOC100129697	1.40438	0.00139778	0.007802	12	15	30	42	0.31	0.34	0.82	0.97
ZNF503-AS2	1.40221	1.13805e-05	0.000119243	32.45	61.43	115.01	130.85	0.6	0.87	2.1	1.97
SPRY4	1.40019	5.47954e-06	6.15906e-05	123	84	194	367	0.98	0.58	1.63	2.59
ARL4D	1.39206	7.22825e-16	3.92585e-14	1520	1175	2732	4487	38.86	26.17	73.63	101.65
MGC2889	1.38744	2.16897e-05	0.00021089	30.98	39	75.05	109.03	0.57	0.62	1.45	1.77
IGSF9	1.38603	1.54542e-22	1.62784e-20	966.53	1245.93	3017	2667.07	9.5	10.67	31.28	23.25
RTCA-AS1	1.3815	0.00474782	0.0217939	15.41	7.11	27.39	32	0.83	0.34	1.55	1.55
LOC100272217	1.37942	1.25675e-06	1.66577e-05	52.05	58.55	146.42	139.03	0.98	0.96	2.89	2.31
MRVI1	1.37114	0.00123918	0.00706128	14.37	16.28	41.24	37.76	0.09	0.09	0.29	0.21
TTC39A	1.36954	3.51355e-08	6.22324e-07	96	83	219	244	1.4	1.36	3.43	3.17
EFNB2	1.36861	2.04834e-12	7.0846e-11	150	183	383	476	1.36	1.44	3.65	3.82
RXRG	1.36551	1.21024e-12	4.42821e-11	1322	2154	4845	3869	24.32	35.24	94.7	63.05
GOLGA6L10	1.36493	0.00237518	0.0121817	8.91	19.24	30.4	42.26	0.08	0.15	0.29	0.33
ARHGEF28	1.36465	4.18051e-11	1.18624e-09	158	165	342	496	1	0.91	2.3	2.79
ROBO3	1.36175	1.67905e-05	0.000167712	40	39	82	123	0.35	0.3	0.75	0.95
HS3ST3A1	1.36047	0.000554752	0.00356271	32.37	21.97	50.15	92.5	0.31	0.18	0.5	0.78
SNX29	1.36036	2.01267e-39	5.83005e-37	908.78	941	2192.06	2553	4.39	3.96	11.17	10.93
B3GNT4	1.35993	0.0011975	0.00685928	18	14	35	48	0.49	0.33	1	1.15
RBM20	1.35803	2.55019e-08	4.62896e-07	85	86	205	233	0.46	0.41	1.18	1.13
S100A13	1.3575	2.04569e-34	4.3096e-32	1137.08	1058	2638.46	2987.63	82.25	65.01	199.39	194.51
NKPD1	1.35313	0.000296275	0.0020743	23.02	24.64	47.68	75.36	0.19	0.18	0.43	0.57
ARSF	1.35228	0.000585669	0.00374569	16.28	21.36	50.02	45.44	0.3	0.34	0.98	0.75
RPL3L	1.34533	0.000100052	0.000814575	22	38	71	80.57	0.58	0.88	1.99	1.89
FAM163B	1.3453	0.00143706	0.00798275	30	25	41	103	1.09	0.79	1.57	3.31
DLGAP2	1.34459	0.00290055	0.0144136	19	10	38	36	0.07	0.03	0.16	0.12
FOXD4L6	1.34404	0.000237455	0.00171913	27.73	23.74	53.24	78.88	0.41	0.3	0.82	1.03
TBC1D2	1.34137	2.55844e-06	3.1592e-05	69	73	196	159	0.82	0.78	2.47	1.69
ZBTB38	1.33896	2.58265e-18	1.8228e-16	394.55	566.87	1186.63	1215.18	1.86	2.33	5.89	5.07
ARL4C	1.33302	1.19383e-27	1.72906e-25	630	749	1713	1729	6.25	6.48	17.95	15.24
ASTN1	1.33103	0.00012852	0.00101473	61	43	93	175	0.39	0.35	0.81	1.14
ANGPTL4	1.32961	2.20625e-05	0.000214216	54	39	109	126	1.14	0.77	2.43	2.4
GRAMD3	1.32603	9.99623e-08	1.65265e-06	82	81	188	221	1.12	0.97	2.8	2.67
IL13RA1	1.32534	4.56296e-17	2.74647e-15	281.44	290.89	641.24	795.29	2.79	2.51	6.71	6.99
LOC101929089	1.32456	0.00511402	0.0231689	8.75	13.09	24.92	29.97	0.76	0.9	2.31	2.23
SHISA2	1.32364	0.000726797	0.00449328	25.59	17.25	53.41	54.13	0.35	0.21	0.78	0.66
ELF3	1.32	1.21504e-09	2.74369e-08	140	137	294	402	1.78	1.52	3.95	4.54
SEMA6D	1.31588	2.48339e-26	3.3852e-24	479.09	529.22	1153.32	1352.37	3.2	3.1	8.06	8.03
LINC01481	1.31272	1.65014e-06	2.137e-05	56.3	57.93	125.96	158.59	2.95	2.53	6.73	7
GMPR	1.30963	4.60881e-16	2.57353e-14	353	337	712	1013	9.45	7.86	20.1	24.04
FAM84A	1.30764	1.07964e-10	2.85929e-09	181.53	165.49	417.9	439.2	1.13	0.9	2.74	2.42
MIR217HG	1.30706	0.000145581	0.00112955	25	34	65	81	1.54	1.83	4.23	4.43
RFTN1	1.30441	2.94385e-05	0.00027619	42	41	104	100	0.56	0.47	1.46	1.18
SALL3	1.30412	0.000296285	0.0020743	24	26	62	61	0.17	0.16	0.47	0.39
SPON2	1.30392	0.000364023	0.00249001	20	35	69	65.23	0.44	0.68	1.59	1.23
ITGA6	1.29966	5.7394e-13	2.18632e-11	479	378	850	1293	3.33	2.29	6.23	7.98
KMT2E-AS1	1.29871	3.84525e-07	5.65163e-06	75.72	69.56	165.89	192.03	0.84	0.67	1.93	1.88
VSTM2L	1.29865	0.000449443	0.00299284	21	25	54	59	0.43	0.45	1.17	1.07
MAPT	1.29844	1.13066e-05	0.000118557	110	91	172	334	0.79	0.57	1.29	2.09
RIMBP3B	1.29635	1.21536e-10	3.17638e-09	209.81	220.58	553.78	491.21	1.53	1.41	4.27	3.18
BATF2	1.29574	9.69738e-05	0.000792665	36	31	69	97	0.68	0.52	1.43	1.7
TCEA3	1.29128	0.000138803	0.0010824	34	29	77	77	0.78	0.58	1.87	1.58
AKR1B10	1.29091	0.000204124	0.0015161	37.85	34.97	98.73	77.56	0.96	0.77	2.64	1.74
APOE	1.28855	3.42094e-08	6.09024e-07	356	294	545	1084	11.95	8.73	19.27	32.26
LINC00605	1.28787	3.04188e-05	0.000284236	40.62	71.69	134.11	136.62	1.06	1.63	3.68	3.15
GFRA1	1.28669	8.03404e-18	5.42259e-16	928.88	809.07	2209.38	1999.33	3.95	2.99	9.88	7.56
RHOU	1.28298	8.35608e-20	7.04139e-18	352.91	395	832	985	3.44	3.29	8.44	8.42
LOC401557	1.28291	0.0118935	0.0463733	3.99	20.82	28.94	30.65	0.04	0.19	0.33	0.29
EXTL1	1.28257	3.87183e-09	8.11976e-08	126	187	350	406	1.25	1.61	3.65	3.56
ARR3	1.27949	3.40993e-13	1.34311e-11	240	341	605	803	7.48	9.26	19.88	22.18
JARID2	1.27907	4.63994e-36	1.11231e-33	4565	4972	10124	13077	31.03	29.57	72.43	78.41
PLAG1	1.27837	4.75059e-14	2.1103e-12	262	249	570	671	1.48	1.24	3.39	3.39
RAB37	1.27744	0.00523924	0.0236208	11.41	13.31	26.76	33.48	0.18	0.17	0.37	0.42
PPEF2	1.277	0.00110212	0.00641704	23.15	17.02	42.6	55.65	0.27	0.17	0.52	0.58
LYN	1.27636	9.48331e-14	4.04466e-12	281	258	577	735	2.72	2.15	5.85	6.27
SLC44A3	1.2761	5.94708e-07	8.36925e-06	162	335	603	573	2.75	5	11	8.76
DSP	1.27376	3.10946e-29	5.27243e-27	9949	13097	24671	30858	42.5	49.32	112.25	118.05
LOC101927365	1.27075	0.00462489	0.0212858	20.07	12.07	44	33.3	0.82	0.43	1.9	1.21
SLC25A43	1.26919	1.65704e-10	4.26657e-09	203.93	185.73	401.06	545.24	3.21	2.55	6.65	7.6
PAPPA2	1.26761	7.85837e-05	0.000660597	36	34	77	92	0.21	0.17	0.46	0.47
LOC100507065	1.26156	4.11593e-07	5.97992e-06	83.22	97	216.33	212.15	2.38	2.34	6.83	5.76
SH2D3A	1.26006	8.66452e-05	0.00071752	43.65	40.71	78.18	126.46	0.74	0.6	1.4	1.91
LINC01053	1.25982	5.26669e-19	4.02352e-17	737	713	1376	2139	16.75	14.11	32.96	43.07
LRRC1	1.25152	0.000528597	0.0034264	25	46	90	76	0.31	0.5	1.19	0.84
DOCK8	1.24923	3.68002e-26	4.9199e-24	5225.96	6831.63	13882.4	14463	28.37	32.18	79.59	69.62
LOC101928841	1.24878	3.71725e-06	4.40995e-05	64.21	73.76	168.35	156.41	0.27	0.27	0.74	0.58
GPX3	1.24708	6.90295e-15	3.39147e-13	353	314	736	850	8.1	6.27	17.8	17.28
ARSI	1.2419	0.00629852	0.0274013	45	28	46	134	0.57	0.31	0.61	1.5
CNGB1	1.24004	1.87577e-05	0.000185232	51.34	53.63	122.99	123.77	1.2	1.08	2.88	2.51
POPDC3	1.23737	0.00107006	0.00625953	26	21	46	66	0.64	0.49	1.26	1.51
GGT1	1.23716	0.00178145	0.00955605	44.99	35.48	57.46	138.05	0.68	0.51	0.94	1.88
GYG1	1.23527	7.31063e-06	7.97231e-05	60	88	176	168	1.22	1.57	3.82	3.04
THBS4	1.23393	2.66833e-05	0.000253592	42	54.87	107.9	118.87	0.52	0.59	1.41	1.3
C1QTNF1	1.23384	1.37861e-05	0.000140736	57	57	112	158	0.81	0.71	1.68	2
MTTP	1.23304	0.00724359	0.0308657	21	10	40	33	0.21	0.09	0.43	0.28
MXRA5	1.22828	1.36869e-17	8.76971e-16	4455	5665	12470	10808	17.95	19.89	52.98	38.6
TMEM184A	1.22777	7.4071e-21	6.77555e-19	788.95	1076.53	2159	2153.4	4.97	5.91	14.35	12.03
PKDCC	1.22281	0.000204911	0.00152113	168	85	236	370	2.69	1.19	3.98	5.25
ARHGAP4	1.22259	1.17081e-05	0.000122123	63	75	124	201	0.77	0.8	1.59	2.18
TMEM74B	1.21861	0.00330126	0.0161055	21	17	32	58	0.65	0.46	0.97	1.57
ZNF385B	1.21747	0.00138899	0.00776229	22	22	52	50	0.27	0.23	0.66	0.54
ADAM19	1.21727	2.47933e-14	1.13025e-12	366	449	761	1145	2.22	2.37	4.86	6.15
LOC284648	1.21717	0.00261754	0.0132295	26	16	41	58	0.71	0.38	1.18	1.4
LAMC3	1.21674	0.00149122	0.00823753	44	29	59	115	0.29	0.16	0.4	0.66
TIAM2	1.21649	1.04844e-18	7.75399e-17	433.03	437.84	906.99	1120.5	2.9	2.68	6.45	6.65
TMEM130	1.21596	2.80031e-09	5.97171e-08	263.1	213.31	561.24	541.88	3.46	2.45	7.8	6.29
SOX15	1.21589	0.00478005	0.0219057	17	22	54	35	0.5	0.56	1.66	0.91
FAM179A	1.21536	0.000655626	0.00412108	34	28	56	90	0.38	0.27	0.66	0.9
RIMBP3	1.21246	2.03079e-09	4.41879e-08	164.62	227.42	383.15	525.53	1.13	1.35	2.76	3.18
NEDD4L	1.2122	1.20433e-25	1.52228e-23	1075.08	978.58	2118.52	2663.22	5.04	4	10.47	11.06
LGI2	1.21068	2.32326e-07	3.56148e-06	161	304	466	601	1.01	1.65	3.07	3.32
PIK3AP1	1.21052	2.07158e-06	2.61135e-05	88.14	86.63	168	239.58	0.73	0.62	1.46	1.75
FBXO2	1.20975	0.00508141	0.0230738	32	30	39	109	0.75	0.62	0.97	2.28
SMCO4	1.20945	0.000331882	0.00229691	41	30.6	80	86	1.74	1.13	3.58	3.23
GIP	1.2068	0.000164193	0.00125505	54	59	92	173	3.2	3.05	5.75	9.09
GNG8	1.20667	0.0114763	0.0450427	23	10	29	49	5.51	2.09	7.32	10.4
MYOM1	1.20632	0.000929262	0.00554288	28	23	56	62	0.19	0.14	0.4	0.37
SULT1A1	1.20528	2.76914e-07	4.18501e-06	94.26	115.3	229.42	251.2	2.95	3.25	7.95	7.2
MICALCL	1.20528	6.86347e-06	7.54981e-05	76	69	168	165	1	0.79	2.32	1.92
SLC40A1	1.20375	1.79942e-09	3.94624e-08	234	191	458	524	2.78	1.98	5.73	5.52
TRPM2	1.20146	0.00555636	0.0248203	13	18	36	35	0.09	0.11	0.26	0.21
ARSD	1.20144	0.00125973	0.00715715	39.86	40.98	58.73	131.45	0.3	0.27	0.47	0.89
UBE2QL1	1.20093	0.000114409	0.000915276	64	54	101	175	0.41	0.3	0.69	1
CD82	1.1988	3.14711e-05	0.000292692	63.67	51.31	122.37	142.58	1.52	1.09	3.1	3.02
LOX	1.1987	0.00160499	0.0087685	26	21	45	64	0.2	0.14	0.36	0.43
SYNGR4	1.19727	2.7194e-06	3.34311e-05	73	101	190	206	2.97	3.58	8.14	7.42
NPB	1.19488	0.00526187	0.0237074	16	14	32	37	1.11	0.84	2.33	2.27
GNGT2	1.19347	5.20415e-26	6.76248e-24	830.45	927	1700	2336	36.8	35.55	79.98	91.39
NRP2	1.19294	6.98792e-25	8.2339e-23	632	778	1488	1721	5.1	5.68	11.19	10.34
LMOD2	1.19257	0.000103018	0.000835199	112	186	398	261	2.09	3.03	7.85	4.32
KLHL32	1.1902	0.00359823	0.0173173	16.14	38	66	55	0.25	0.49	0.87	0.58
F2RL1	1.18906	9.3303e-07	1.26812e-05	124.18	114.75	219.41	331.45	1.72	1.39	3.2	4.07
MAP3K15	1.1885	0.000201447	0.00149862	39.14	67.66	96.45	147.35	0.34	0.5	0.87	1.12
CAST	1.18744	3.08157e-16	1.74882e-14	417.29	422.02	817.61	1104.06	4.66	4.03	9.08	11.18
AKAP3	1.18508	0.00232883	0.0119704	20	22	41	55	0.24	0.23	0.52	0.59
PYGM	1.18165	0.000115904	0.000924573	70	62	108	197	0.78	0.6	1.3	2
ITPRIP	1.18114	0.0124479	0.0479532	25	10	33	48	0.15	0.05	0.21	0.25
LOC102606465	1.17712	0.00601167	0.0263679	17	17	28	50	0.52	0.46	0.91	1.36
PODN	1.17423	5.39931e-05	0.000474839	83	128	263	202	1.09	1.47	3.88	2.33
LOC100506674	1.17404	0.00318661	0.0156285	24	16	41	50	0.7	0.43	1.3	1.34
LOC100507291	1.17154	0.00906208	0.0370586	15	12	30.01	31	1	0.67	2.04	1.75
MFI2	1.17095	9.80018e-28	1.44959e-25	862.92	880.45	1756.78	2175.72	9.72	8.41	19.5	20.34
IL32	1.17089	0.0089753	0.036812	13	13	25	34	0.61	0.54	1.18	1.36
HSPB8	1.16757	6.20193e-08	1.06066e-06	267	191	465	573	5.37	3.35	9.86	10.21
FAM174B	1.16592	1.54837e-09	3.42266e-08	209	270	545	516	3.18	3.58	8.74	6.96
TOB2P1	1.16578	0.00326964	0.0159737	23.01	18	40.92	51.77	0.26	0.17	0.48	0.51
ADAMTS17	1.16255	2.18417e-07	3.37055e-06	125.83	156.02	258.83	374.79	0.79	0.85	1.71	2.08
ACTA1	1.15998	0.0119608	0.0465703	19.21	9.51	27.53	37.61	0.52	0.23	0.79	0.91
SAXO2	1.15797	0.00217295	0.0113114	36.06	21.62	53.72	76.93	0.46	0.24	0.72	0.87
CAMK2N1	1.15727	2.82654e-15	1.4291e-13	398.3	462.09	944.04	959.08	6.79	6.87	16.98	14.5
FBXL8	1.15716	0.00144909	0.00804316	22.19	38.71	54.05	82.11	0.56	0.85	1.44	1.84
STAG3L3	1.15539	0.000525999	0.00341592	54.08	119.1	201.89	174.02	1	1.92	3.95	2.86
SLC37A1	1.15514	0.0123708	0.0477565	37	29	36	117	0.48	0.33	0.49	1.34
KCNS3	1.15194	1.01522e-14	4.91835e-13	452	484	841	1256	7.71	7.19	15.07	18.99
SYNPO	1.15143	7.01312e-06	7.68403e-05	225.79	205.48	322.21	659.11	1.89	1.52	2.88	4.95
NEK11	1.14895	0.0121181	0.0470248	17	11	25	38	0.23	0.17	0.38	0.46
CDH20	1.14717	1.67394e-07	2.65691e-06	125	133.99	258	316	1.75	1.63	3.81	3.92
FGFBP3	1.14273	0.000106238	0.0008593	43	62	105	126	0.67	0.84	1.73	1.74
GRK5	1.13987	1.47911e-14	6.99507e-13	328	379	721	832	5.13	5.17	11.9	11.54
PPP4R4	1.13634	1.29513e-08	2.46679e-07	335	293	526	878	4.25	3.1	6.75	9.23
LOC653602	1.13589	0.000508747	0.00331784	36.47	35.51	77.1	80.8	0.71	0.6	1.59	1.4
UNC119	1.13424	7.07895e-27	9.94199e-25	1802	2088	4133	4341	52.1	52.85	126.5	111.52
PSD4	1.13241	1.77772e-12	6.19484e-11	278	341	598	758	2.19	2.34	4.96	5.29
SLC2A1-AS1	1.13236	0.0115366	0.04521	14.79	13.97	25.75	37.92	0.54	0.44	0.99	1.23
OGFR-AS1	1.13217	0.0129428	0.0494932	12	14	28	29	0.76	0.77	1.87	1.63
CHRNA3	1.13061	0.000682883	0.00425967	592.84	310.35	602.92	1464.52	7.68	3.73	8.61	17.42
PLIN4	1.12974	0.000181408	0.00137081	86	60	127	198	0.54	0.33	0.83	1.09
NIPAL2	1.12963	6.95752e-08	1.18499e-06	170	173	311	445	3.03	2.68	5.84	7.02
A4GALT	1.12805	6.88332e-05	0.000587512	65	55	122	141	1.25	0.92	2.47	2.4
FYCO1	1.12658	1.88548e-28	3.0842e-26	1084	1234	2389	2648	5.03	4.98	11.68	10.88
PMS2P7	1.12597	0.00298952	0.0147765	32.22	24.48	46.7	79.13	2.04	1.35	3.12	4.45
NOXO1	1.12556	0.00102698	0.00605046	29	42	81	72	0.72	0.91	2.13	1.59
EPHX2	1.1245	1.18855e-07	1.94878e-06	198	168	342	463	3.7	2.78	6.82	7.75
MICAL2	1.12378	4.40282e-31	8.16224e-29	1432	1546	2983	3497	10.45	9.86	21.54	21.7
RGS5	1.1237	0.000187442	0.0014118	42	47	88	106	0.47	0.52	0.8	0.9
GNGT1	1.12206	0.000451842	0.00300594	48	101	162	156	3.26	5.97	11.58	9.38
LOC100128239	1.12199	0.00177638	0.00953622	28	25	51	65	0.49	0.38	0.94	1.01
RNF112	1.11822	0.000441759	0.00294873	39	39	82	87	0.48	0.42	1.07	0.95
MAST2	1.11669	8.83845e-09	1.72598e-07	377	287	605	854	2.6	1.73	4.4	5.22
TOR4A	1.11573	3.02167e-11	8.75277e-10	248.74	300.03	519.84	669.6	2.43	2.55	5.35	5.8
STON1-GTF2A1L	1.11201	8.37391e-06	9.02564e-05	85.66	81.53	166.54	195.28	0.92	0.77	1.88	1.83
GPR26	1.11038	0.000502994	0.00328494	36.05	63.02	101.56	110.21	0.14	0.21	0.41	0.37
CPEB1	1.11037	2.51238e-19	2.00759e-17	530.42	592.63	1122.87	1295.32	6.51	6.32	14.42	13.94
SGPP2	1.10884	7.13946e-05	0.000606396	68	80	170	145	2.32	2.38	6.11	4.38
RIN2	1.10686	0.00397221	0.018869	34	26	45	87	0.32	0.21	0.43	0.72
NES	1.10172	5.49361e-12	1.79303e-10	276	327	589	702	1.97	2.03	4.43	4.43
LOXL1	1.10168	1.44613e-09	3.23783e-08	2097.19	3885.02	5990.44	6636.73	35.62	57.48	107.26	99.89
NRN1L	1.10083	0.00135614	0.00760621	39	54	69	133	2.62	3.16	4.89	7.92
ADAT3	1.10063	4.08273e-05	0.000368373	182	409.18	627.7	609.29	4.53	8.88	16.48	13.44
SH3RF3-AS1	1.09792	0.0108419	0.0429354	18.66	17.29	27.34	50.86	0.27	0.22	0.41	0.65
TTC39B	1.09431	0.0118119	0.0461199	22	13	38	37	0.27	0.14	0.51	0.4
SLC8B1	1.09384	3.53947e-05	0.000323981	97	85	157	236	1.3	0.99	2.22	2.81
FRMPD1	1.09309	1.72456e-13	7.1152e-12	500	505	869	1295	4.03	3.55	7.39	9.26
GCNT4	1.09125	0.0091378	0.0373353	19	15	32	41	0.22	0.15	0.39	0.42
SPARC	1.09099	0.00478681	0.0219164	40	84	155	100	0.44	0.81	1.81	0.98
DGKI	1.08932	3.23546e-05	0.000300507	63	80	135	169	0.52	0.58	1.18	1.24
TMEM158	1.08735	0.00289786	0.0144054	25	34	66	58	0.54	0.64	1.51	1.12
AIFM3	1.08579	0.0098791	0.0397566	23	14	38	41	0.39	0.21	0.67	0.61
ANO4	1.08568	1.56592e-05	0.000158001	171	127	259	383	1.78	1.14	2.81	3.46
GRAMD1B	1.08496	3.42975e-12	1.1631e-10	346.2	454.01	823	858.14	1.73	2.01	4.34	3.87
LINC01144	1.08458	0.000442302	0.00295094	38	48.05	83.19	99	0.9	0.99	2.07	2.07
NDRG1	1.08409	1.9396e-25	2.42957e-23	2403	2851	5319	5741	31.12	32.17	72.57	65.89
RNF5	1.081	0.0053466	0.0240334	59.62	29.81	74.52	119.23	2.15	0.94	2.84	3.81
PPAPDC3	1.07875	2.35885e-05	0.000227444	97	93	164	241	1.86	1.55	3.32	4.1
GREB1	1.07684	5.41714e-06	6.10867e-05	119.92	113.67	241.86	249.21	0.75	0.7	1.41	1.16
SERPINF2	1.07597	0.00669349	0.0288309	32	26	41	84	0.6	0.4	0.77	1.31
SDSL	1.0722	5.40257e-07	7.65722e-06	173.77	215.58	319.81	504.9	5.07	5.46	10.06	13.42
SLC1A1	1.06958	0.000367083	0.0025093	72	98	201	148	0.77	0.91	2.25	1.4
LGR6	1.06825	1.20512e-06	1.60268e-05	361	248	527	772	4.32	2.56	6.56	8.06
RGL1	1.0682	3.24883e-10	8.00917e-09	324	290	572	722	2.59	2.04	4.99	5.28
ID2-AS1	1.06354	0.0104981	0.0418121	12	25	35	42	0.63	1.14	1.92	1.94
PLCG2	1.06304	0.00027925	0.00197291	193	176.64	238	557	0.88	0.7	1.14	2.24
MTL5	1.06259	1.43927e-05	0.000145963	88.79	95.95	170.25	216.36	1.02	0.96	2.06	2.39
GPRC5B	1.06059	3.47018e-07	5.16588e-06	144	184	303	380	1.96	2.19	4.36	4.59
UPK3B	1.06042	7.09205e-07	9.8313e-06	132.73	162.04	288.61	323.13	3.62	3.84	8.19	7.7
CEP83-AS1	1.06037	0.000664645	0.00416835	36.36	52.83	89.46	95.19	0.57	0.72	1.47	1.32
C8orf58	1.05721	7.87594e-06	8.51532e-05	165	166	371	309	3.24	2.87	7.69	5.42
DRD2	1.0565	2.83513e-12	9.71129e-11	766	1069	1976	1772	11.39	13.8	30.93	23.38
TMEM229B	1.05557	0.000167658	0.00127873	61	62	109	148	0.6	0.53	1.12	1.28
FOXD4L1	1.05462	0.00752082	0.0318907	21.09	22.86	36.62	55.43	0.41	0.39	0.75	0.96
TBX2-AS1	1.05255	1.25967e-05	0.000129832	109	107	189	262	6.35	5.39	11.1	12.53
STX7	1.05121	5.65764e-05	0.000493708	69	106	161	200	0.64	0.86	1.58	1.65
SLC39A11	1.05013	7.56671e-22	7.67938e-20	775	942	1642	1898	11.17	11.83	24.98	24.26
SNAP23	1.04804	3.219e-11	9.26646e-10	334.38	333.37	606.06	779.71	5.07	4.41	9.7	10.47
LOC100268168	1.04771	0.0121843	0.0472028	31.16	17.88	39.69	63.61	0.79	0.43	1.06	1.47
C11orf71	1.04608	4.69896e-10	1.1284e-08	282	349	639	652	5.63	6.07	13.44	11.53
SEC14L5	1.04354	1.58836e-05	0.000159801	178.12	133.89	274.25	376.52	1.09	0.71	1.77	2.04
LTBP2	1.04126	0.00110028	0.006409	35	56	80	107	0.16	0.23	0.39	0.44
DNAJC1	1.04073	7.31387e-08	1.23563e-06	247	285	572	508	4.75	4.77	11.6	8.66
GRIA1	1.04033	0.00576279	0.0254772	34	23	47	72	0.23	0.15	0.36	0.44
PLCD4	1.03811	0.000149569	0.00115533	99	91	148	248	1.22	0.98	1.92	2.71
WNT10A	1.03803	0.00816258	0.0341023	19	25	44	46	0.32	0.37	0.78	0.69
HIVEP3	1.03791	1.1345e-16	6.62775e-15	672	812	1495	1524	2.61	2.57	5.68	4.83
ACSL6	1.03632	5.86131e-12	1.89967e-10	399.39	382.69	715.85	893.48	2.42	2.02	4.57	4.8
FLNB	1.03488	4.0695e-25	4.96336e-23	2139.98	2551	4380.97	5199.98	8.99	9.34	19.4	19.36
FOXQ1	1.03343	8.23842e-05	0.000686321	73	71	136	159	1.26	1.07	2.48	2.44
CDHR1	1.03117	1.19417e-20	1.07817e-18	4364	5640	9598	10685	31.02	35.03	72.09	69.19
ABCC6P2	1.03097	0.00637686	0.0277161	21.18	45.21	68.6	64.88	1.27	2.35	4.32	3.44
HTR3A	1.03037	1.45245e-07	2.34007e-06	172	227	361	452	3.14	3.58	7.19	7.82
KIF9-AS1	1.02834	0.00061928	0.00392658	44.58	54.98	85.39	118.32	0.7	0.76	1.42	1.65
SUCLG2-AS1	1.02803	0.0120471	0.0468146	26.48	18.14	36.92	55.32	0.68	0.48	1.23	1.37
CAPN2	1.0269	0.00172986	0.00933887	66.71	44.64	92.59	137.9	0.81	0.47	1.19	1.49
HLA-E	1.02371	0.00220188	0.0114448	59.75	44.19	81.1	133.94	0.9	0.58	1.28	1.78
FAM117A	1.02211	3.52103e-16	1.98204e-14	607	748	1313	1419	10.31	11.07	23.51	21.36
KLF7	1.01635	1.7484e-12	6.12337e-11	374	431	730	897	1.75	1.77	3.63	3.77
DGCR5	1.00987	6.119e-07	8.60248e-06	490.98	463	673.97	1288.01	7.05	5.64	9.76	15.28
FOXO4	1.00851	2.18659e-06	2.74141e-05	152	151	273	338	1.81	1.57	3.43	3.57
RBM47	1.00662	2.1847e-23	2.4108e-21	1053.65	1183.92	2076.46	2407.06	8.54	8.31	17.8	17.44
RAB41	1.0048	0.0019713	0.0104058	36	40	66	87	1.38	1.34	2.67	2.96
JHDM1D-AS1	1.00463	7.58349e-06	8.2183e-05	117.44	147.37	233.35	297.63	1.98	2.16	4.14	4.44
SPHK1	1.00438	1.1334e-06	1.51673e-05	186	169	332	381	4.04	2.98	7.24	7.03
TWF1	1.00248	3.6545e-14	1.64441e-12	559	751	1220	1386	7.31	8.56	16.81	16.07
DFNB31	1.00224	0.00078262	0.00479152	248	131	313	464	2.59	1.12	3.67	4.74
TESC	1.00222	1.33095e-11	4.09413e-10	393	536	850	1000	15.94	18.97	36.36	35.92
TXN2	-1.00135	9.28259e-15	4.51277e-13	1005	1225	513	596	30.66	32.56	16.5	16.11
NEUROG1	-1.00186	2.22766e-15	1.13873e-13	1527	1878	853	828	37.03	39.68	21.81	17.8
PRRG4	-1.00345	0.000675726	0.00422641	261.43	176.35	85.61	136.86	1.87	1.1	0.65	0.87
PCOLCE	-1.00428	0.0031207	0.0153409	87	67	36	40.95	2.17	1.46	0.95	0.91
CLCN5	-1.00433	1.42472e-12	5.09236e-11	878.67	1118.54	477.38	509.93	3.55	3.96	2.03	1.8
LITAF	-1.0052	0.00020657	0.00153263	397.58	256.25	139.91	190.74	6.42	3.62	2.39	2.72
NMNAT2	-1.00618	5.27983e-06	5.97807e-05	464.06	442.16	165.48	292.66	3.31	2.75	1.24	1.85
AGA	-1.00692	1.15221e-05	0.000120545	224	288	112	142	4.28	4.8	2.26	2.41
NEFL	-1.00868	0.000162319	0.00124209	2078	1175	568	1105	21.52	10.6	6.2	10.14
LMF1	-1.00897	4.93364e-07	7.05008e-06	439.64	422.33	174	258	8.7	7.15	3.64	4.84
CDH24	-1.00984	1.43732e-10	3.7146e-09	720	782.01	306	444	8.16	7.8	3.66	4.46
VMP1	-1.01251	1.00059e-22	1.07017e-20	1867.6	2073	872.88	1080	34.51	33.37	17	17.69
TPPP	-1.01331	0.0100953	0.0404861	45	40	20	22	0.3	0.23	0.14	0.13
RAD9B	-1.01413	0.0126705	0.048639	46.76	36.15	17.46	23.74	0.66	0.45	0.26	0.3
CNRIP1	-1.01509	2.08393e-14	9.65834e-13	1667	2232	966	937	33.62	39.27	20.84	16.96
TMEM161A	-1.01896	7.29601e-12	2.32669e-10	797	852	344	473	17.85	17.26	8.28	9.52
TMEM121	-1.01899	0.000124754	0.000988366	156	237	90	102	4.17	5.52	2.53	2.41
KCNJ2-AS1	-1.01949	0.00894837	0.0367124	38	45	15	26	0.62	0.64	0.26	0.38
MYT1	-1.02006	5.42063e-14	2.37755e-12	960.97	1011.01	457	513	6.88	6.3	3.45	3.25
CCNE2	-1.02347	9.70785e-16	5.17157e-14	1497.99	1794.7	818.9	782.58	21.97	22.93	12.66	10.17
FLJ37201	-1.02425	0.0120117	0.0467426	70	41	25	30	0.76	0.39	0.29	0.29
C11orf96	-1.02497	0.0101333	0.0406267	96	292	87	99	2.95	7.81	2.82	2.69
CDCA2	-1.02515	7.68668e-13	2.85002e-11	1022	1357	572	584	10.93	12.64	6.45	5.54
PRR35	-1.02522	0.0015864	0.00867373	249	194	67	157	4.51	3.06	1.28	2.52
ZDHHC23	-1.02714	0.00200892	0.0105723	76	70	29	43	0.8	0.64	0.32	0.4
CACNA1G	-1.02826	5.67436e-26	7.30521e-24	3905.97	4320.87	1826.66	2203.17	19.57	18.85	9.65	9.78
C18orf32	-1.0284	4.10345e-09	8.52831e-08	515.09	620.03	231	326.74	12.9	13.53	6.12	7.31
KCNH1	-1.02944	0.000148636	0.00114941	129	172	72	74	0.64	0.73	0.37	0.32
SH3BGRL	-1.03097	2.49207e-09	5.34719e-08	903	1322	562	507	17.61	22.47	11.56	8.76
GALNT16	-1.0347	3.8349e-11	1.09488e-09	668	682	301	358	7.05	6.17	3.14	3.27
SOX13	-1.035	7.83295e-09	1.54149e-07	477	575	252	257	4.65	4.89	2.59	2.22
MYL12A	-1.03731	5.34866e-20	4.61912e-18	1596.87	2001.26	778.21	970.34	63.09	69.24	32	33.55
PLAT	-1.04051	0.00566761	0.0251524	50	67	31	25	0.64	0.73	0.41	0.29
PRKCG	-1.04138	0.000118627	0.000943591	209	163.39	80.2	102	2.67	1.82	1.08	1.15
COL18A1	-1.04262	4.69605e-16	2.61175e-14	1086	1288	497	656	7.93	8.19	3.83	4.24
TCF4	-1.04623	3.02076e-12	1.02943e-10	775.74	1003.26	410.83	443.47	3.86	4.37	2.13	1.93
AMPD3	-1.04705	7.39122e-11	2.01111e-09	716	908	393	384	6.53	7.16	3.77	3.07
DDX12P	-1.04854	0.000102531	0.00083222	219.48	192.71	107.06	90.63	2.23	1.71	1.15	0.82
LCMT1	-1.05016	9.06543e-12	2.84528e-10	774	1055	413	463	23.16	27.46	12.94	12.2
PROM1	-1.05165	9.50488e-19	7.14356e-17	1784	2329	850	1132	17.81	20.32	8.94	10.07
RPUSD3	-1.05712	4.06419e-14	1.82285e-12	859	951	414	452	28.63	27.62	14.55	13.35
ABCG1	-1.05898	6.56308e-06	7.26537e-05	232	281	99	148	3.1	3.29	1.4	1.76
FLT3	-1.06512	0.00599371	0.026314	42	48	17	26	0.43	0.43	0.19	0.24
KCNH4	-1.06581	5.51371e-05	0.000483676	210	276	83	151	2.13	2.44	0.89	1.36
LRRC37A11P	-1.06883	0.00964994	0.0390605	88.5	49.44	23.43	43.8	0.98	0.48	0.27	0.43
ESRRB	-1.0706	0.00151073	0.00832877	69	101	30	51	0.91	1.17	0.42	0.6
GDNF	-1.07119	0.000292316	0.00205352	129.69	112.83	56.46	58.78	1.35	1.07	0.64	0.56
DPYSL5	-1.07297	3.84376e-22	4.01832e-20	9710.85	11789.1	4980.77	5140.58	74.4	78.43	40.24	34.85
MRPS27	-1.07304	9.72298e-26	1.24026e-23	3446.6	3430.84	1452.09	1827	49.54	42.96	22.02	23.27
TLX1	-1.07668	1.94747e-06	2.48647e-05	318	332	119	192	6.07	5.52	2.38	3.24
QRFPR	-1.07783	2.38138e-05	0.000229299	316.68	482.91	208.83	160.79	5.41	7.19	3.76	2.43
ABCG4	-1.08162	0.000152458	0.00117309	329	225	101	166	3.58	2.14	1.15	1.62
BLCAP	-1.08332	1.36562e-14	6.52496e-13	889.92	1026.17	438.12	460.12	17.2	17.32	8.92	7.87
ZMYND10	-1.08797	0.00754769	0.0319851	50	47	27	18	1.14	0.93	0.65	0.36
DOCK11	-1.09117	1.739e-08	3.25863e-07	755	590	272	366	4.5	3.06	1.71	1.93
C7orf50	-1.09561	9.80143e-19	7.32683e-17	1168	1283	539	604	37.1	35.5	17.98	16.97
RBPJ	-1.09742	7.48205e-28	1.15589e-25	6814.03	7784.84	3208.84	3581	46.23	46.21	23.12	21.63
BCKDK	-1.09909	2.13927e-18	1.51757e-16	1412	1859	730	783	26.12	29.99	14.24	12.89
RAB33A	-1.09949	0.000194368	0.00145482	102	145	56	58	3.78	4.68	2.19	1.91
COL5A2	-1.09994	0.00628529	0.027378	36	57	19	24	0.21	0.28	0.11	0.12
RAB39A	-1.10439	7.46126e-12	2.37062e-10	613.23	671.97	258.7	340.1	13.31	12.71	5.92	6.54
TRIM33	-1.10471	1.71206e-26	2.35688e-24	3834	4494	1855	1991	18.22	18.58	9.28	8.38
ARHGEF40	-1.1059	3.17533e-05	0.000295119	345.94	282.99	104.06	194.07	2.36	1.64	0.75	1.15
CUL4A	-1.10697	4.53512e-22	4.67084e-20	2131.9	2785.28	1074.71	1190	22.28	25.03	11.65	10.85
BARHL2	-1.10739	6.31176e-07	8.84665e-06	255	310	121	140	6.92	7.33	3.46	3.37
GDF15	-1.10898	6.12187e-14	2.66829e-12	2075	1816	715	1115	70.78	53.97	25.71	33.71
EMILIN3	-1.10901	5.00103e-26	6.55984e-24	1835.36	2141.13	825.52	1015.2	19.07	19.39	9.05	9.35
RGMA	-1.11082	0.00418304	0.0196689	45	44	20	21	0.57	0.5	0.28	0.23
NDUFA4L2	-1.11264	0.00348096	0.0168521	81	59	21	45	2.79	1.77	0.76	1.37
TTYH1	-1.1129	1.0727e-05	0.000112905	177	191	68	103	3.75	3.52	1.52	1.93
PRSS12	-1.11401	2.26894e-13	9.19892e-12	1846	1450	673	864	16.02	10.96	6.16	6.65
CCDC3	-1.11789	1.78576e-07	2.81398e-06	508	736	309	252	7.38	9.29	4.69	3.22
EGR1	-1.12288	0.00114636	0.00663293	417	1337	368	416	5.3	14.82	4.93	4.69
INSIG1	-1.12315	3.55244e-26	4.79545e-24	3012	3472	1456	1497	40.22	40.26	20.48	17.75
PAN2	-1.12602	1.90698e-18	1.37382e-16	1373.65	1318.53	545.11	693.23	10.28	8.6	4.3	4.6
IGF2	-1.1268	9.21662e-12	2.88621e-10	790.89	912	407	363	6.76	6.66	3.58	2.77
HSPA4L	-1.12752	2.17326e-25	2.67407e-23	1810	1862	753	930	22.06	19.77	9.68	10.05
PTPN9	-1.13105	6.07889e-21	5.67254e-19	1466	1758	717	743	14.77	15.44	7.62	6.64
PLCH1	-1.13388	0.000736753	0.00454674	78	81	26	47	0.5	0.46	0.18	0.27
NPNT	-1.13506	0.00114189	0.00660985	58	67	22	35	0.5	0.5	0.2	0.27
LGALS9C	-1.13703	0.00441576	0.0205478	51.88	53.73	13.83	34.81	1.22	1.1	0.34	0.73
SMC2	-1.13761	1.03403e-27	1.51339e-25	3158	3917	1507	1688	20.85	22.55	10.48	9.89
LMO3	-1.14145	9.26393e-06	9.87017e-05	239	368	143	127	2.67	3.56	1.7	1.25
CRIP2	-1.14234	3.35182e-13	1.32397e-11	704	721	306	338	26.1	22.24	11.26	10.99
CDS1	-1.14562	0.00764341	0.0323119	42	33	14	20	0.37	0.25	0.13	0.16
PITPNA	-1.14797	1.84437e-21	1.75645e-19	5675.76	7651.08	2899.06	3047.09	62.04	72.86	33.41	29.52
ACHE	-1.15039	0.00370255	0.0177579	73	46	24	30	1.32	0.72	0.38	0.48
WNT9A	-1.15654	0.0010745	0.00628179	137	102	63	43	4.52	2.93	2.19	1.26
TMEM170A	-1.1568	8.1617e-20	6.96198e-18	1168.72	1209.73	472.2	596.56	9.67	8.7	4.06	4.37
RALBP1	-1.15692	4.22183e-32	8.04114e-30	3227	3452	1399	1589	29.43	27.43	13.45	12.84
LRRC8B	-1.15729	5.37235e-24	6.12272e-22	1978.06	2399.77	960.81	984.26	10.1	10.67	5.16	4.44
TBCD	-1.15851	2.05493e-29	3.66305e-27	7399	8762	3421	3774	66.28	68.38	32.31	29.96
CCDC85A	-1.16015	0.00101714	0.00599758	122	166	80	45	1.22	1.44	0.84	0.4
TMSB15A	-1.16043	6.15415e-08	1.05378e-06	584.22	725	329.62	243.55	37.18	40.19	22.11	13.74
HPSE	-1.16116	1.38886e-05	0.000141367	156.87	160.61	72.4	68.56	1.35	1.24	0.68	0.55
TUSC3	-1.16134	1.99654e-25	2.47856e-23	1580	1907	714	839	16.25	17.12	7.75	7.64
SPATA18	-1.16637	1.53334e-09	3.39483e-08	513	457	201	232	4.68	3.65	1.94	1.88
TINCR	-1.17032	0.00442506	0.0205704	91.06	48.68	27.71	35.12	0.97	0.45	0.31	0.33
BEGAIN	-1.17831	0.00108703	0.00633981	52	71	24	30	0.78	0.92	0.38	0.4
GMFB	-1.1795	6.05484e-25	7.20259e-23	2233	2684	1072	1078	21.51	22.53	10.89	9.2
MIR3655	-1.17997	0.00326129	0.0159385	44.6	48.78	23.43	17.21	51.5	49.08	28.52	17.62
CDH15	-1.18051	0.00100906	0.00596245	115	87	29	62	1.61	1.06	0.43	0.77
TMEM178A	-1.18431	0.00698973	0.0299769	28	50	14	20	0.75	1.16	0.35	0.42
FXYD6	-1.18513	1.75007e-17	1.10339e-15	2337.9	1936.8	812	1086.29	51.16	36.66	18.56	20.78
ST18	-1.18725	0.000212104	0.00156368	111	92	35	55	0.69	0.5	0.23	0.3
USP37	-1.19441	9.38937e-28	1.41902e-25	1823.84	2071.84	819.75	872.33	8.97	8.88	4.25	3.8
RNF41	-1.19498	2.63359e-23	2.86074e-21	1474.66	1490.05	583.48	713.27	11.11	9.81	4.66	4.79
DAB1	-1.20293	1.32306e-06	1.74534e-05	232	322	124	113	3.6	4.35	2.03	1.55
UBE2Q2	-1.20593	1.64765e-11	4.95864e-10	586.5	564.01	245.01	252	7.58	6.37	3.36	2.91
VAMP7	-1.20801	2.77548e-29	4.78848e-27	1704	1875	693	856	25.89	24.72	11.16	11.59
IL11RA	-1.21141	2.01803e-06	2.55079e-05	164	176	63	84	3.73	3.49	1.51	1.69
PPARGC1A	-1.21401	0.00413754	0.0195144	46	35	15	20	0.29	0.19	0.1	0.11
ABI2	-1.22028	2.17109e-35	4.94866e-33	5044.56	5782.05	2101.35	2537.41	30.45	30.31	13.36	13.52
MYRF	-1.22564	4.19336e-05	0.000377375	285	198	76	135	1.93	1.16	0.54	0.82
VCAN	-1.22783	8.10821e-05	0.000677113	968	493	221	425	3.63	1.67	0.92	1.45
SYNE3	-1.2323	6.55352e-05	0.000561777	122	100	41	54	1.48	1.06	0.53	0.58
KIFC2	-1.23522	1.35158e-08	2.56375e-07	343.65	336.58	120	170.73	4.19	3.58	1.54	1.85
BTBD2	-1.23703	2.35658e-29	4.14758e-27	4317	5579	1958	2210	65.98	74.29	31.55	29.93
CDC14B	-1.24544	2.91388e-15	1.46792e-13	814.46	765.97	297.92	370.93	6.26	5.11	2.36	2.51
CCM2	-1.25989	2.29292e-15	1.16353e-13	660	742	254	332	14.56	14.58	5.93	6.47
FAM53A	-1.26928	0.000427394	0.00286109	61	81	32	26	0.81	0.97	0.48	0.3
OPRL1	-1.27051	2.04499e-05	0.000200095	110	128	38	61	1.3	1.32	0.47	0.64
KPNA3	-1.27869	1.64063e-38	4.47281e-36	2882	3276	1168	1363	25.57	25.33	10.93	10.72
GAL3ST4	-1.28436	8.20168e-07	1.12536e-05	377.68	271.59	133.23	133.78	5.95	3.73	2.21	1.87
FRMPD2	-1.28573	8.9505e-06	9.58027e-05	259.81	178.04	85.59	95.03	2.05	1.22	0.71	0.66
WNK4	-1.28901	1.99398e-05	0.000195655	264	195	66	126	2.51	1.62	0.66	1.06
EFNA1	-1.29181	5.2115e-06	5.90552e-05	120	137	44	61	3.12	3.09	1.2	1.4
CPEB4	-1.29534	3.22352e-14	1.45993e-12	711	716	235	351	3.62	3.17	1.26	1.58
MPP2	-1.30051	1.48038e-09	3.29858e-08	503	414	157	219	4.66	3.37	1.55	1.79
RARB	-1.302	2.19788e-06	2.75309e-05	212	185	85	75	3.04	2.32	1.3	0.96
TTC5	-1.30586	1.30544e-12	4.73569e-11	477	521	192	210	10.31	9.81	4.38	4.02
CAMKV	-1.31059	2.67405e-30	4.82857e-28	1784	2287	748	885	23.51	26.26	10.39	10.34
DLX2	-1.32107	0.000137975	0.0010778	128	181	76	44	2.23	2.75	1.4	0.68
ITPR3	-1.32268	2.08271e-41	6.58137e-39	4354	4767	1657	1986	19.03	18.15	7.64	7.69
CKM	-1.32717	1.26822e-23	1.42204e-21	1271	1677	550	616	31.02	35.65	14.15	13.32
GSTA4	-1.33722	2.0084e-05	0.000196931	200	130	58	74	6.08	3.44	1.86	1.99
HMGB2	-1.35156	4.00049e-35	8.82901e-33	9577	10856	3929	4011	256.82	253.96	110.99	95.09
KEL	-1.35253	1.66821e-12	5.85728e-11	475	478	180	192	7.47	6.55	2.98	2.67
BAHCC1	-1.35496	4.27498e-09	8.84515e-08	1044.01	668	277	405	4	2.23	1.12	1.38
RAB30	-1.36176	1.89094e-07	2.97081e-06	234	204	69	103	0.93	0.71	0.29	0.36
GALC	-1.36301	6.00064e-11	1.64703e-09	375	476	167	160	3.85	4.25	1.8	1.47
KCNC2	-1.36359	0.000215877	0.00158561	115.37	73.13	37.28	36.11	0.9	0.53	0.3	0.3
GNA12	-1.36708	3.39729e-28	5.36773e-26	1236	1400.15	477	541.24	11.22	11.05	4.55	4.34
ABLIM2	-1.3704	4.37414e-05	0.000391617	113	85	34	43	1.7	1.11	0.54	0.52
SYTL4	-1.37527	1.39315e-31	2.61762e-29	2271.24	2611.4	946.76	916.74	23.54	23.56	10.24	8.37
LINC01234	-1.37637	0.00257765	0.0130611	27	41	10	16	0.52	0.65	0.2	0.26
GALNT9	-1.37714	6.5999e-06	7.30032e-05	233	154	63	88	3.5	2.06	1	1.17
USH1G	-1.37858	5.19377e-06	5.89504e-05	201	141	56	77	2.24	1.38	0.67	0.76
TBC1D14	-1.37935	4.44515e-39	1.23611e-36	2714.79	3106.44	1080.19	1142.83	23.88	24.28	9.99	8.88
MDH1B	-1.3859	0.000232875	0.00169169	70	75.29	33.59	21	1.12	1.04	0.57	0.29
MSX2	-1.39029	3.08513e-06	3.73656e-05	151.39	123.7	46.13	59.35	2.75	1.96	0.88	0.96
TMEM132D	-1.39646	0.00125271	0.00712673	85	44	18	32	0.58	0.26	0.13	0.19
ALMS1-IT1	-1.39688	4.10025e-05	0.000369714	67.3	97.99	27.2	35.13	1.54	1.96	0.66	0.71
TMEM200A	-1.39864	0.000342738	0.00236615	59	131	31	40	0.8	1.56	0.45	0.48
SLC39A8	-1.40522	1.16816e-09	2.6496e-08	253.06	287.74	97.68	105.38	3.47	3.4	1.39	1.3
APPL2	-1.40563	2.14835e-13	8.8114e-12	486	618	209	203	6	6.64	2.72	2.22
SORCS1	-1.4082	3.55751e-07	5.25608e-06	217	189	81	71	1.28	0.98	0.47	0.43
F5	-1.40892	7.9656e-05	0.000667922	226.95	128.51	48.67	88.68	0.98	0.48	0.22	0.34
ZFP91-CNTF	-1.41365	6.79538e-05	0.000580719	58.9	72.76	22.21	26.91	0.66	0.71	0.26	0.27
ZNF750	-1.41574	2.25591e-06	2.82324e-05	176	140	62	56	2.2	1.52	0.82	0.62
LOC642846	-1.42506	0.000114287	0.000914819	97.42	95.67	45.18	25.24	1.11	0.95	0.54	0.25
KCNAB3	-1.43003	1.19291e-11	3.70228e-10	326	399	122	146	5.31	5.67	2.1	2.11
ABCA12	-1.4421	0.000697077	0.00433459	58	37	17	18	0.25	0.14	0.08	0.07
TMEM256-PLSCR3	-1.44587	1.20584e-05	0.000124933	194.99	158.35	39.89	92.98	3.83	2.71	0.83	1.62
LGI4	-1.4562	3.36859e-08	6.01023e-07	179	195	71	64	2.48	2.35	1.04	0.78
CPNE6	-1.46601	0.00101341	0.00597812	30	49	16	12	0.54	0.77	0.3	0.19
SULF2	-1.46615	0.000526625	0.00341839	206	86	53	54	2.1	0.76	0.57	0.49
PLK2	-1.47902	3.59132e-05	0.00032808	212	118	46	75	2.98	1.45	0.68	0.94
LHFP	-1.48438	1.79524e-09	3.94328e-08	461.27	341.55	143.63	143.6	8.59	5.54	2.82	2.37
CELF4	-1.48538	1.40271e-20	1.25021e-18	781.62	790.16	271.08	288.44	7.81	6.85	2.85	2.54
OSBPL5	-1.49776	0.000611925	0.00389036	66	42	22	16	0.68	0.37	0.24	0.15
CD70	-1.49913	0.000152139	0.00117259	81	53	18	30	3.68	2.1	0.86	1.21
ST6GALNAC3	-1.50321	1.66314e-06	2.1491e-05	216	178	45	97	3.06	2.14	0.58	1.17
ALDH9A1	-1.51632	5.03677e-35	1.0774e-32	1354	1609	468	565	21.69	22.46	7.9	8.02
SLC35E2B	-1.51932	2.18457e-45	7.99322e-43	2418.18	2455.13	804.16	892.49	15.82	14.02	5.56	5.21
GRHL3	-1.52597	2.96735e-05	0.000278019	105	72	26	36	1.51	0.9	0.42	0.48
BHLHE22	-1.54461	1.2058e-05	0.000124933	120	165	60	34.98	1.41	1.69	0.74	0.36
COL1A1	-1.56056	0.000138046	0.0010778	61	45	16	20	0.41	0.26	0.11	0.12
DLG5	-1.57193	2.10326e-42	6.9628e-40	5627	6275	2013	1951	29.74	28.89	11.22	9.14
DCAF16	-1.57863	7.69068e-50	3.56437e-47	2088.65	2239.4	678.61	766.7	18.23	17.03	6.24	5.93
NEGR1	-1.59583	5.80642e-08	9.99164e-07	201	150	51	66	1.4	0.91	0.38	0.41
LOC727751	-1.61667	7.48684e-06	8.12623e-05	96.91	187.4	32.92	59.53	1.36	2.17	0.49	0.74
IFITM10	-1.61977	0.000619317	0.00392658	26	33	8	11	0.28	0.31	0.09	0.1
CNTNAP5	-1.62869	8.22004e-08	1.37867e-06	456	286	88	158	3.36	1.84	0.68	1.03
WDR63	-1.62996	0.000208027	0.00154098	42	36	13	12	0.56	0.41	0.19	0.14
PDGFC	-1.63556	2.09758e-14	9.68931e-13	438	410	112	163	5.76	4.72	1.56	1.91
FXYD1	-1.6442	0.000394868	0.00267686	32	31	9	11	2.47	1.95	0.73	0.75
RTN4RL2	-1.65871	1.70066e-08	3.1954e-07	587	466	100	244	10.62	7.34	1.91	3.91
CBR3	-1.69527	7.1301e-09	1.42234e-07	181.7	189.51	65.53	47.39	6.71	6.1	2.55	1.55
LRRTM2	-1.70103	0.000250645	0.00180009	31.06	37.84	6	15.16	0.22	0.23	0.04	0.09
MACROD1	-1.70915	1.59709e-13	6.60893e-12	444	684	182	156	14.43	19.37	6.24	4.49
PROX1	-1.71174	1.45354e-12	5.18205e-11	407	332.51	94.02	134	1.89	1.35	0.46	0.55
DRAXIN	-1.73307	2.77386e-17	1.71412e-15	559	509	132	192	12.73	10.1	3.17	3.88
ZEB2	-1.74917	4.83293e-35	1.04995e-32	1084.34	1123	288	370	4.78	4.28	1.36	1.43
E2F7	-1.74997	4.8481e-33	9.62972e-31	1801	2215	633	542	12.42	13.31	4.6	3.31
CACNA2D1	-1.75199	2.27276e-45	8.10268e-43	1425	1692	432	489	7.44	7.69	2.45	2.3
ADGRF5	-1.76495	3.50115e-18	2.4099e-16	1438	1006	366	354	9.89	6.03	2.65	2.16
GRIN2C	-1.76506	9.10662e-05	0.000747894	37	35.02	10	11.01	0.38	0.3	0.1	0.1
EDA2R	-1.79775	0.000175827	0.00133153	187	74	24	54	2.17	0.75	0.29	0.56
SLC22A31	-1.81379	7.02963e-05	0.000599632	31	40	8	12	0.67	0.76	0.18	0.23
COX6C	-1.81665	4.21305e-24	4.92254e-22	824	738	186	261	37.1	28.95	8.83	10.42
KIAA1217	-1.81867	8.59346e-09	1.6829e-07	142	118	32	42	1.13	0.83	0.26	0.28
FBN3	-1.82628	4.1018e-07	5.96563e-06	108	79	23	30	0.48	0.3	0.11	0.12
NPTX1	-1.82894	1.4553e-74	1.8395e-71	6605	7211	1805	2074	48.13	45.78	13.87	13.39
SENP3-EIF4A1	-1.83074	0.00911592	0.0372568	36.7	51.21	0	25.77	0.34	0.41	0	0.21
SLIT3	-1.86984	1.31094e-05	0.000134321	73	56.88	9	27.18	0.3	0.2	0.04	0.1
SNX32	-1.91096	7.75356e-05	0.000653763	30	31	8	8	0.71	0.64	0.2	0.17
UNC5C	-1.91976	1.16212e-08	2.23178e-07	88	98	21	28	0.35	0.34	0.09	0.1
SMOC1	-1.98497	1.42917e-10	3.70039e-09	171	143	31	49	1.84	1.34	0.35	0.47
SHD	-2.01461	1.13282e-18	8.33372e-17	429	412	81	129	6.67	5.58	1.33	1.78
BTBD17	-2.0237	4.3667e-06	5.08072e-05	197	657	121	79	4.75	13.8	3.07	1.69
CDKN1A	-2.02573	1.28314e-60	8.92042e-58	9379	8341	2081	2272	176.19	135.89	41.2	37.55
DRD4	-2.06657	4.72724e-06	5.42307e-05	38	43	11	8	1.14	1.12	0.35	0.21
TREM2	-2.21726	1.01574e-09	2.31903e-08	120	89	21	24	4.68	3.03	0.86	0.83
FXYD7	-2.21922	1.91745e-07	3.00228e-06	48	84	11	17	2.84	4.33	0.69	0.89
SOX6	-2.29118	4.82532e-23	5.20087e-21	369.67	530.39	83.38	99	1.64	2.04	0.39	0.39
H19	-2.32017	1.49039e-09	3.31558e-08	74	74	10.62	19	1.81	1.41	0.3	0.44
COL5A3	-2.37644	5.17132e-08	8.94304e-07	84	104	26	9	0.54	0.58	0.18	0.05
ELAVL3	-2.43306	1.3451e-88	2.33778e-85	2115	2240.23	399	403	17.96	16.57	3.57	3.03
SLIT2	-2.68936	1.9784e-08	3.6628e-07	46	45	4	10	0.29	0.24	0.03	0.06
MMP14	-2.71959	2.8269e-07	4.26304e-06	42	31	3	8	0.47	0.3	0.04	0.08
BLOC1S5	-2.72372	0.00435082	0.0202795	141.44	242.37	52.66	0	2.2	3.28	0.87	0
ZNF559-ZNF177	-2.91324	4.82932e-07	6.92951e-06	55.19	79.41	0	18.2	0.79	1.01	0	0.25
SDPR	-3.04652	1.21708e-17	7.90761e-16	298	190	32	27	3.66	2.03	0.41	0.29
UHRF1	-3.20976	4.56481e-108	1.05782e-104	10271.8	12987.9	1312.39	1160.42	102.6	113.11	13.5	9.79
LINC01480	-3.39588	3.87941e-09	8.12339e-08	53.72	31.81	5.56	2.35	4.92	2.54	0.54	0.19
IL22RA1	-3.47418	6.50985e-12	2.09521e-10	53	50	6	3	0.71	0.59	0.09	0.04
LPL	-3.92614	1.85391e-15	9.54696e-14	61	64	3	5	0.65	0.59	0.03	0.05
RPL17-C18orf32	-4.30604	5.28554e-12	1.74561e-10	153.78	70.77	0	11.66	3.19	1.28	0	0.21
C10orf32-ASMT	-9.39713	9.62738e-28	1.43935e-25	80.55	87.84	0	0	1.18	1.12	0	0

## Sheet: Redox-related genes
Redox-related genes
Gene	logFC	PValue	FDR	shCTL-2	shCTL-1	shUHRF1-1	shUHRF1-2	shCTL-2_FPKM	shCTL-1_FPKM	shUHRF1-1_FPKM	shUHRF1-2_FPKM	Description	Biological Process	Cellular Component	Molecular Function
GSTA4	-1.33722	2.0084e-05	0.000196931	200	130	58	74	6.08	3.44	1.86	1.99	glutathione s-transferase a4	GO:0006749//glutathione metabolic process; GO:0006805//xenobiotic metabolic process; GO:1901687//glutathione derivative biosynthetic process	GO:0005829//cytosol	GO:0004364//glutathione transferase activity; GO:0042803//protein homodimerization activity
TXN2	-1.00135	9.28259e-15	4.51277e-13	1005	1225	513	596	30.66	32.56	16.5	16.11	mitochondrial isoform x1	GO:0000103//sulfate assimilation; GO:0000302//response to reactive oxygen species; GO:0001666//response to hypoxia; GO:0006457//protein folding; GO:0006662//glycerol ether metabolic process; GO:0006810//transport; GO:0007584//response to nutrient; GO:0009725//response to hormone; GO:0009749//response to glucose; GO:0014070//response to organic cyclic compound; GO:0031669//cellular response to nut…	GO:0005730//nucleolus; GO:0005759//mitochondrial matrix; GO:0030425//dendrite; GO:0043025//neuronal cell body	GO:0008113//peptide-methionine (S)-S-oxide reductase activity; GO:0015035//protein disulfide oxidoreductase activity; GO:0032403//protein complex binding; GO:0033743//peptide-methionine (R)-S-oxide reductase activity
TMEM161A	-1.01896	7.29601e-12	2.32669e-10	797	852	344	473	17.85	17.26	8.28	9.52	transmembrane protein 161a isoform x1	GO:0032526//response to retinoic acid; GO:0034599//cellular response to oxidative stress; GO:0034644//cellular response to UV; GO:0045739//positive regulation of DNA repair; GO:1902230//negative regulation of intrinsic apoptotic signaling pathway in response to DNA damage	-	-
LOXL1	1.10168	1.44613e-09	3.23783e-08	2097.19	3885.02	5990.44	6636.73	35.62	57.48	107.26	99.89	lysyl oxidase homolog 1	GO:0018277//protein deamination; GO:0030198//extracellular matrix organization; GO:0032496//response to lipopolysaccharide; GO:0035904//aorta development; GO:0055114//oxidation-reduction process	GO:0001669//acrosomal vesicle; GO:0005604//basement membrane; GO:0005615//extracellular space	GO:0005507//copper ion binding; GO:0016641//oxidoreductase activity, acting on the CH-NH2 group of donors, oxygen as acceptor
NOXO1	1.12556	0.00102698	0.00605046	29	42	81	72	0.72	0.91	2.13	1.59	nadph oxidase organizer 1 isoform x1	GO:0006801//superoxide metabolic process; GO:0010310//regulation of hydrogen peroxide metabolic process; GO:0022617//extracellular matrix disassembly; GO:0043085//positive regulation of catalytic activity; GO:0060263//regulation of respiratory burst	GO:0043020//NADPH oxidase complex	GO:0016176//superoxide-generating NADPH oxidase activator activity; GO:0019899//enzyme binding; GO:0035091//phosphatidylinositol binding; GO:0042802//identical protein binding
GPX3	1.24708	6.90295e-15	3.39147e-13	353	314	736	850	8.1	6.27	17.8	17.28	glutathione peroxidase 3	GO:0000302//response to reactive oxygen species; GO:0006982//response to lipid hydroperoxide; GO:0042744//hydrogen peroxide catabolic process; GO:0051289//protein homotetramerization; GO:0055114//oxidation-reduction process	GO:0005615//extracellular space; GO:0070062//extracellular exosome	GO:0004602//glutathione peroxidase activity; GO:0008134//transcription factor binding; GO:0008430//selenium binding
MAPT	1.29844	1.13066e-05	0.000118557	110	91	172	334	0.79	0.57	1.29	2.09	microtubule-associated protein tau isoform x8	GO:0001764//neuron migration; GO:0007420//brain development; GO:0007565//female pregnancy; GO:0007584//response to nutrient; GO:0007628//adult walking behavior; GO:0008088//axon cargo transport; GO:0008631//intrinsic apoptotic signaling pathway in response to oxidative stress; GO:0010033//response to organic substance; GO:0010506//regulation of autophagy; GO:0031116//positive regulation of microt…	GO:0005829//cytosol; GO:0005874//microtubule; GO:0005875//microtubule associated complex; GO:0005886//plasma membrane; GO:0005930//axoneme; GO:0014069//postsynaptic density; GO:0030424//axon; GO:0030425//dendrite; GO:0030426//growth cone; GO:0034399//nuclear periphery; GO:0036464//cytoplasmic ribonucleoprotein granule; GO:0044297//cell body; GO:0045298//tubulin complex; GO:0097418//neurofibrillar…	GO:0005200//structural constituent of cytoskeleton; GO:0008017//microtubule binding; GO:0017124//SH3 domain binding; GO:0019901//protein kinase binding; GO:0032403//protein complex binding; GO:0034185//apolipoprotein binding; GO:0051721//protein phosphatase 2A binding; GO:0071813//lipoprotein particle binding
MSRB3	1.41363	1.38621e-11	4.24535e-10	248.11	184.49	498.22	667.3	2.29	1.48	4.84	5.48	methionine-r-sulfoxide reductase b3 isoform x1	GO:0006979//response to oxidative stress; GO:0030091//protein repair; GO:0055114//oxidation-reduction process	GO:0005739//mitochondrion; GO:0005783//endoplasmic reticulum; GO:0005829//cytosol	GO:0005515//protein binding; GO:0008270//zinc ion binding; GO:0033743//peptide-methionine (R)-S-oxide reductase activity
LOXL1-AS1	1.75963	4.3766e-39	1.23611e-36	517.57	727.48	2056.67	2108.16	9.27	11.27	38.82	33.37	lysyl oxidase homolog 1	GO:0005980//glycogen catabolic process; GO:0007252//I-kappaB phosphorylation; GO:0007276//gamete generation; GO:0007596//blood coagulation; GO:0018277//protein deamination; GO:0030198//extracellular matrix organization; GO:0032496//response to lipopolysaccharide; GO:0035904//aorta development; GO:0043647//inositol phosphate metabolic process; GO:0044702//single organism reproductive process; GO:0…	GO:0001669//acrosomal vesicle; GO:0005604//basement membrane; GO:0005615//extracellular space; GO:0005634//nucleus; GO:0005783//endoplasmic reticulum; GO:0005829//cytosol; GO:0016020//membrane; GO:0070062//extracellular exosome	GO:0004672//protein kinase activity; GO:0005507//copper ion binding; GO:0005515//protein binding; GO:0008379//thioredoxin peroxidase activity; GO:0016641//oxidoreductase activity, acting on the CH-NH2 group of donors, oxygen as acceptor; GO:0047325//inositol tetrakisphosphate 1-kinase activity; GO:0052659//inositol-1,3,4,5-tetrakisphosphate 5-phosphatase activity; GO:0052725//inositol-1,3,4-trisp…
ATP1B1	1.80102	5.35428e-42	1.7313e-39	1327.45	1550.59	3925.52	6196.07	24.23	24.66	75.55	100.24	sodium potassium-transporting atpase subunit beta-1	GO:0001666//response to hypoxia; GO:0002230//positive regulation of defense response to virus by host; GO:0006874//cellular calcium ion homeostasis; GO:0006883//cellular sodium ion homeostasis; GO:0007155//cell adhesion; GO:0010248//establishment or maintenance of transmembrane electrochemical gradient; GO:0010468//regulation of gene expression; GO:0010882//regulation of cardiac muscle contractio…	GO:0005622//intracellular; GO:0005890//sodium:potassium-exchanging ATPase complex; GO:0005901//caveola; GO:0014704//intercalated disc; GO:0016323//basolateral plasma membrane; GO:0016324//apical plasma membrane; GO:0042383//sarcolemma; GO:0043209//myelin sheath; GO:0070062//extracellular exosome	GO:0001671//ATPase activator activity; GO:0005391//sodium:potassium-exchanging ATPase activity; GO:0005524//ATP binding; GO:0008022//protein C-terminus binding; GO:0008144//drug binding; GO:0023026//MHC class II protein complex binding; GO:0030955//potassium ion binding; GO:0031402//sodium ion binding; GO:0051117//ATPase binding
HTATIP2	1.82674	1.23748e-12	4.50418e-11	79	71	217	321	2.67	1.89	7.14	9.03	oxidoreductase htatip2 isoform x2	GO:0006357//regulation of transcription from RNA polymerase II promoter; GO:0016032//viral process; GO:0030154//cell differentiation; GO:0043066//negative regulation of apoptotic process; GO:0045765//regulation of angiogenesis; GO:0051170//nuclear import; GO:0055114//oxidation-reduction process	GO:0005635//nuclear envelope; GO:0005654//nucleoplasm; GO:0005737//cytoplasm; GO:0016020//membrane	GO:0003713//transcription coactivator activity; GO:0005515//protein binding; GO:0016620//oxidoreductase activity, acting on the aldehyde or oxo group of donors, NAD or NADP as acceptor; GO:0051287//NAD binding
SAG	1.87866	9.01032e-14	3.85475e-12	100	78	325	329	2.31	1.57	7.91	6.73	s-arrestin	GO:0007166//cell surface receptor signaling pathway; GO:0007601//visual perception; GO:0022400//regulation of rhodopsin mediated signaling pathway; GO:0031146//SCF-dependent proteasomal ubiquitin-dependent protein catabolic process; GO:0042787//protein ubiquitination involved in ubiquitin-dependent protein catabolic process; GO:0043086//negative regulation of catalytic activity; GO:0045116//prote…	GO:0001750//photoreceptor outer segment; GO:0001917//photoreceptor inner segment; GO:0005654//nucleoplasm; GO:0005829//cytosol; GO:0031462//Cul2-RING ubiquitin ligase complex; GO:0031463//Cul3-RING ubiquitin ligase complex; GO:0031466//Cul5-RING ubiquitin ligase complex; GO:0031467//Cul7-RING ubiquitin ligase complex; GO:0043224//nuclear SCF ubiquitin ligase complex; GO:0080008//Cul4-RING E3 ubiq…	GO:0002046//opsin binding; GO:0004864//protein phosphatase inhibitor activity; GO:0005507//copper ion binding; GO:0008270//zinc ion binding; GO:0019788//NEDD8 transferase activity; GO:0051219//phosphoprotein binding; GO:0061630//ubiquitin protein ligase activity; GO:0097602//cullin family protein binding
TXNIP	2.14438	1.81574e-69	1.57787e-66	429	574	2087	2314	5.8	6.77	29.77	27.75	thioredoxin-interacting protein	GO:0000122//negative regulation of transcription from RNA polymerase II promoter; GO:0006606//protein import into nucleus; GO:0007049//cell cycle; GO:0009612//response to mechanical stimulus; GO:0009749//response to glucose; GO:0030216//keratinocyte differentiation; GO:0032355//response to estradiol; GO:0032570//response to progesterone; GO:0042127//regulation of cell proliferation; GO:0042493//r…	GO:0005634//nucleus; GO:0005758//mitochondrial intermembrane space; GO:0005829//cytosol	GO:0004857//enzyme inhibitor activity; GO:0031625//ubiquitin protein ligase binding

## Sheet: Photoreceptor-related genes
Photoreceptor-related genes
Gene	logFC	PValue	FDR	shCTL-2	shCTL-1	shUHRF1-1	shUHRF1-2	shCTL-2_FPKM	shCTL-1_FPKM	shUHRF1-1_FPKM	shUHRF1-2_FPKM	Description	Biological Process	Cellular Component	Molecular Function
IMPG1	6.21283	1.05721e-54	5.65366e-52	3	4	255	280	0.04	0.04	3.01	2.92	interphotoreceptor matrix proteoglycan 1 isoform x1	GO:0007601//visual perception	GO:0005578//proteinaceous extracellular matrix	GO:0005201//extracellular matrix structural constituent
OPN1LW	6.00041	5.16166e-13	1.99355e-11	4.53	0	48.72	277.44	0.15	0	1.66	7.97	long-wave-sensitive opsin 1	GO:0001523//retinoid metabolic process; GO:0007186//G-protein coupled receptor signaling pathway; GO:0007601//visual perception; GO:0007602//phototransduction; GO:0009584//detection of visible light; GO:0018298//protein-chromophore linkage; GO:0032467//positive regulation of cytokinesis; GO:0071482//cellular response to light stimulus	GO:0005887//integral component of plasma membrane; GO:0042622//photoreceptor outer segment membrane	GO:0008020//G-protein coupled photoreceptor activity
RCVRN	5.05472	0	0	686	839.91	24585	25682	23.92	25.52	903.83	793.67	recoverin	GO:0007601//visual perception; GO:0007602//phototransduction; GO:0031284//positive regulation of guanylate cyclase activity; GO:0051924//regulation of calcium ion transport	-	GO:0005509//calcium ion binding; GO:0008048//calcium sensitive guanylate cyclase activator activity
OPN1MW2	4.28643	1.04721e-10	2.78402e-09	10.47	7	56.28	309.56	0.33	0.19	1.89	8.73	medium-wave-sensitive opsin 1	GO:0001523//retinoid metabolic process; GO:0007186//G-protein coupled receptor signaling pathway; GO:0007601//visual perception; GO:0007602//phototransduction; GO:0009584//detection of visible light; GO:0018298//protein-chromophore linkage; GO:0032467//positive regulation of cytokinesis; GO:0071482//cellular response to light stimulus	GO:0005887//integral component of plasma membrane; GO:0042622//photoreceptor outer segment membrane	GO:0008020//G-protein coupled photoreceptor activity
PDE6C	3.56647	1.50194e-51	7.20101e-49	42	46	506	533	0.56	0.54	7.17	6.35	cone cgmp-specific 3 -cyclic phosphodiesterase subunit alpha	GO:0007601//visual perception; GO:0007603//phototransduction, visible light; GO:0046549//retinal cone cell development	GO:0005886//plasma membrane	GO:0030553//cGMP binding; GO:0046872//metal ion binding; GO:0047555//3',5'-cyclic-GMP phosphodiesterase activity
GUCA1B	3.12043	1.93541e-62	1.41631e-59	88.74	97.7	701.96	925.6	1.57	1.5	13.08	14.5	guanylyl cyclase-activating protein 2	GO:0007168//receptor guanylyl cyclase signaling pathway; GO:0007267//cell-cell signaling; GO:0007589//body fluid secretion; GO:0007601//visual perception; GO:0022400//regulation of rhodopsin mediated signaling pathway; GO:0031284//positive regulation of guanylate cyclase activity	GO:0001917//photoreceptor inner segment; GO:0005882//intermediate filament; GO:0097381//photoreceptor disc membrane	GO:0005198//structural molecule activity; GO:0005509//calcium ion binding; GO:0008048//calcium sensitive guanylate cyclase activator activity
NR2E3	2.73357	2.51553e-48	1.05988e-45	250	170	1314	1496	4.98	2.97	27.71	26.52	photoreceptor-specific nuclear receptor	GO:0000122//negative regulation of transcription from RNA polymerase II promoter; GO:0006367//transcription initiation from RNA polymerase II promoter; GO:0007601//visual perception; GO:0007602//phototransduction; GO:0008285//negative regulation of cell proliferation; GO:0030522//intracellular receptor signaling pathway; GO:0042462//eye photoreceptor cell development; GO:0043401//steroid hormone …	GO:0005654//nucleoplasm; GO:0005667//transcription factor complex	GO:0003707//steroid hormone receptor activity; GO:0004879//RNA polymerase II transcription factor activity, ligand-activated sequence-specific DNA binding; GO:0005515//protein binding; GO:0008270//zinc ion binding; GO:0043565//sequence-specific DNA binding
PDE6H	2.68481	1.26374e-72	1.1714e-69	504	493	2476	4026	28.35	24.16	146.84	200.71	retinal cone rhodopsin-sensitive cgmp 3 -cyclic phosphodiesterase subunit gamma	GO:0000187//activation of MAPK activity; GO:0007601//visual perception; GO:0043086//negative regulation of catalytic activity; GO:0045742//positive regulation of epidermal growth factor receptor signaling pathway; GO:0045745//positive regulation of G-protein coupled receptor protein signaling pathway	GO:0016021//integral component of membrane	GO:0004857//enzyme inhibitor activity; GO:0005515//protein binding; GO:0030553//cGMP binding; GO:0047555//3',5'-cyclic-GMP phosphodiesterase activity
PRPH2	2.56531	2.68964e-86	4.15519e-83	283	309	1540	1971	3.73	3.55	21.41	23.03	peripherin-2	GO:0007155//cell adhesion; GO:0007166//cell surface receptor signaling pathway; GO:0007601//visual perception; GO:0060041//retina development in camera-type eye	GO:0001750//photoreceptor outer segment; GO:0005887//integral component of plasma membrane	-
GUCA1C	2.54791	8.10385e-10	1.89054e-08	9	17	58	96	0.4	0.66	2.74	3.81	guanylyl cyclase-activating protein 3	GO:0007601//visual perception; GO:0022400//regulation of rhodopsin mediated signaling pathway; GO:0031284//positive regulation of guanylate cyclase activity	GO:0097381//photoreceptor disc membrane	GO:0005509//calcium ion binding; GO:0008048//calcium sensitive guanylate cyclase activator activity
GUCA1A	2.18042	3.11304e-38	8.32379e-36	260	264	939	1463	5.5	4.87	20.95	27.44	guanylyl cyclase-activating protein 1	GO:0007601//visual perception; GO:0022400//regulation of rhodopsin mediated signaling pathway; GO:0031284//positive regulation of guanylate cyclase activity; GO:0071277//cellular response to calcium ion	GO:0001917//photoreceptor inner segment; GO:0097381//photoreceptor disc membrane	GO:0005509//calcium ion binding; GO:0005515//protein binding; GO:0008048//calcium sensitive guanylate cyclase activator activity
SAG	1.87866	9.01032e-14	3.85475e-12	100	78	325	329	2.31	1.57	7.91	6.73	s-arrestin	GO:0007166//cell surface receptor signaling pathway; GO:0007601//visual perception; GO:0022400//regulation of rhodopsin mediated signaling pathway; GO:0031146//SCF-dependent proteasomal ubiquitin-dependent protein catabolic process; GO:0042787//protein ubiquitination involved in ubiquitin-dependent protein catabolic process; GO:0043086//negative regulation of catalytic activity; GO:0045116//prote…	GO:0001750//photoreceptor outer segment; GO:0001917//photoreceptor inner segment; GO:0005654//nucleoplasm; GO:0005829//cytosol; GO:0031462//Cul2-RING ubiquitin ligase complex; GO:0031463//Cul3-RING ubiquitin ligase complex; GO:0031466//Cul5-RING ubiquitin ligase complex; GO:0031467//Cul7-RING ubiquitin ligase complex; GO:0043224//nuclear SCF ubiquitin ligase complex; GO:0080008//Cul4-RING E3 ubiq…	GO:0002046//opsin binding; GO:0004864//protein phosphatase inhibitor activity; GO:0005507//copper ion binding; GO:0008270//zinc ion binding; GO:0019788//NEDD8 transferase activity; GO:0051219//phosphoprotein binding; GO:0061630//ubiquitin protein ligase activity; GO:0097602//cullin family protein binding
GNAT2	1.80408	3.62763e-32	7.00536e-30	297	412	1047	1429	8.86	10.71	32.93	37.79	guanine nucleotide-binding protein g subunit alpha-2	GO:0001580//detection of chemical stimulus involved in sensory perception of bitter taste; GO:0006457//protein folding; GO:0007188//adenylate cyclase-modulating G-protein coupled receptor signaling pathway; GO:0007204//positive regulation of cytosolic calcium ion concentration; GO:0007223//Wnt signaling pathway, calcium modulating pathway; GO:0007602//phototransduction; GO:0009642//response to li…	GO:0001917//photoreceptor inner segment; GO:0005829//cytosol; GO:0005834//heterotrimeric G-protein complex; GO:0042622//photoreceptor outer segment membrane	GO:0001664//G-protein coupled receptor binding; GO:0003924//GTPase activity; GO:0005525//GTP binding; GO:0008020//G-protein coupled photoreceptor activity; GO:0031683//G-protein beta/gamma-subunit complex binding; GO:0046872//metal ion binding
GNAT1	1.77403	3.36707e-17	2.04436e-15	112	123.84	387	416	1.4	1.27	5.17	4.5	guanine nucleotide-binding protein g subunit alpha-1	GO:0001580//detection of chemical stimulus involved in sensory perception of bitter taste; GO:0006457//protein folding; GO:0007188//adenylate cyclase-modulating G-protein coupled receptor signaling pathway; GO:0007199//G-protein coupled receptor signaling pathway coupled to cGMP nucleotide second messenger; GO:0008283//cell proliferation; GO:0009642//response to light intensity; GO:0022400//regul…	GO:0001917//photoreceptor inner segment; GO:0005829//cytosol; GO:0005834//heterotrimeric G-protein complex; GO:0016324//apical plasma membrane; GO:0032391//photoreceptor connecting cilium; GO:0042622//photoreceptor outer segment membrane; GO:0043025//neuronal cell body; GO:0097381//photoreceptor disc membrane	GO:0000035//acyl binding; GO:0001664//G-protein coupled receptor binding; GO:0003924//GTPase activity; GO:0004871//signal transducer activity; GO:0005525//GTP binding; GO:0019003//GDP binding; GO:0019901//protein kinase binding; GO:0031683//G-protein beta/gamma-subunit complex binding; GO:0046872//metal ion binding
ROM1	1.7484	1.2916e-17	8.35273e-16	167	143	503	538	3.59	2.67	11.38	10.24	rod outer segment membrane protein 1	GO:0007155//cell adhesion; GO:0007601//visual perception; GO:0010468//regulation of gene expression; GO:0060219//camera-type eye photoreceptor cell differentiation; GO:0061298//retina vasculature development in camera-type eye	GO:0005887//integral component of plasma membrane; GO:0042622//photoreceptor outer segment membrane	-
GRK1	1.4867	3.36371e-10	8.2485e-09	102	122	252	380	1.95	2.04	5.09	6.45	rhodopsin kinase	GO:0007601//visual perception; GO:0016058//maintenance of membrane potential in photoreceptor cell by rhodopsin mediated signaling; GO:0022400//regulation of rhodopsin mediated signaling pathway; GO:0046777//protein autophosphorylation	GO:0005737//cytoplasm; GO:0097381//photoreceptor disc membrane	GO:0004703//G-protein coupled receptor kinase activity; GO:0005524//ATP binding; GO:0008020//G-protein coupled photoreceptor activity; GO:0050254//rhodopsin kinase activity
RXRG	1.36551	1.21024e-12	4.42821e-11	1322	2154	4845	3869	24.32	35.24	94.7	63.05	retinoic acid receptor rxr-gamma isoform x1	GO:0006367//transcription initiation from RNA polymerase II promoter; GO:0043401//steroid hormone mediated signaling pathway; GO:0048384//retinoic acid receptor signaling pathway; GO:0051289//protein homotetramerization; GO:1901522//positive regulation of transcription from RNA polymerase II promoter involved in cellular response to chemical stimulus	GO:0005654//nucleoplasm	GO:0000977//RNA polymerase II regulatory region sequence-specific DNA binding; GO:0003707//steroid hormone receptor activity; GO:0004886//9-cis retinoic acid receptor activity; GO:0005515//protein binding; GO:0008270//zinc ion binding
ARR3	1.27949	3.40993e-13	1.34311e-11	240	341	605	803	7.48	9.26	19.88	22.18	arrestin-c	GO:0001932//regulation of protein phosphorylation; GO:0006897//endocytosis; GO:0007165//signal transduction; GO:0007601//visual perception	GO:0001750//photoreceptor outer segment; GO:0001917//photoreceptor inner segment; GO:0005737//cytoplasm; GO:0045202//synapse	GO:0002046//opsin binding; GO:0019904//protein domain specific binding; GO:0051219//phosphoprotein binding
CNGB1	1.24004	1.87577e-05	0.000185232	51.34	53.63	122.99	123.77	1.2	1.08	2.88	2.51	cyclic nucleotide-gated cation channel beta-1 isoform x1	GO:0001895//retina homeostasis; GO:0022400//regulation of rhodopsin mediated signaling pathway; GO:0042391//regulation of membrane potential; GO:0044763//single-organism cellular process; GO:0050908//detection of light stimulus involved in visual perception; GO:0098655//cation transmembrane transport	GO:0000139//Golgi membrane; GO:0005887//integral component of plasma membrane; GO:0030660//Golgi-associated vesicle membrane; GO:0060170//ciliary membrane; GO:1902495//transmembrane transporter complex	GO:0005222//intracellular cAMP activated cation channel activity; GO:0005223//intracellular cGMP activated cation channel activity; GO:0005249//voltage-gated potassium channel activity; GO:0005515//protein binding; GO:0030553//cGMP binding
GNGT2	1.19347	5.20415e-26	6.76248e-24	830.45	927	1700	2336	36.8	35.55	79.98	91.39	guanine nucleotide-binding protein g g g subunit gamma-t2	GO:0007186//G-protein coupled receptor signaling pathway; GO:0007602//phototransduction	GO:0005834//heterotrimeric G-protein complex	GO:0003924//GTPase activity; GO:0004871//signal transducer activity
GNGT1	1.12206	0.000451842	0.00300594	48	101	162	156	3.26	5.97	11.58	9.38	guanine nucleotide-binding protein g subunit gamma-t1	GO:0008104//protein localization; GO:0010659//cardiac muscle cell apoptotic process; GO:0022400//regulation of rhodopsin mediated signaling pathway; GO:0042462//eye photoreceptor cell development; GO:0071456//cellular response to hypoxia	GO:0001917//photoreceptor inner segment; GO:0005834//heterotrimeric G-protein complex; GO:0097381//photoreceptor disc membrane	GO:0003924//GTPase activity; GO:0004871//signal transducer activity; GO:0005515//protein binding
